# Supplementary material for: N-Cyclo­propyl-N-[2-(2,4-difluoro­phen­yl)-2-hy­droxy-1-(1H-1,2,4-triazol-1-yl)prop­yl]-2-(5-methyl-2,4-dioxo-1,2,3,4-tetra­hydro­pyrimidin-1-yl)acetamide dichloro­methane 0.62-solvate
Source: Acta Crystallogr Sect E Struct Rep Online. 2011 Aug 27;67(Pt 9):o2464. doi: 10.1107/S1600536811034295 (PMC3200716; doi:10.1107/S1600536811034295)
Supplement: Supplementary file 1 [file e-67-o2464-sup1.cif]

##############################################################################
#                                                                            #
# This CIF contains the data in a paper accepted for publication in          #
# Acta Crystallographica Section E. It conforms to the requirements of       #
# Notes for Authors for Acta Crystallographica Section E, and has been       #
# peer reviewed under the auspices of the IUCr Commission on Journals.       #
#                                                                            #
# Full details of the Crystallographic Information File format               #
# are given in the paper "The Crystallographic Information File (CIF):       #
# a New Standard Archive File for Crystallography" by S. R. Hall, F. H.      #
# Allen and I. D. Brown [Acta Cryst. (1991), A47, 655-685].                  #
#                                                                            #
# The current version of the core CIF dictionary is obtainable from          #
# ftp://ftp.iucr.org/pub/cif_core.dic.                                       #
#                                                                            #
# Software is freely available for graphical display of the structure(s)     #
# in this CIF. For information consult the CIF software page                 #
# http://www.iucr.org/resources/cif/software.                                #
#                                                                            #
# This file may be used for bona fide research purposes within the           #
# scientific community so long as proper attribution is given to the journal # 
# article from which it was obtained.                                        #
#                                                                            #
##############################################################################
data_global
_audit_creation_method     SHELXL97
_journal_date_recd_electronic     2011-07-30
_journal_date_accepted     2011-08-21
_journal_name_full     'Acta Crystallographica, Section E'
_journal_year     2011
_journal_volume     67
_journal_issue      9
_journal_page_first     o2464
_journal_page_last     o2464
_journal_paper_category     QO
_journal_coeditor_code     LH5302
_publ_contact_author_name     'Qing-Guo Meng'
_publ_contact_author_address
;
School of Pharmacy
Yantai University
Yantai 264005
People's Republic of China
;
_publ_contact_author_email     mqg@ytu.edu.cn
_publ_contact_author_fax     '86-535-6706066'
_publ_contact_author_phone     '86-535-6706022'
_publ_section_title
;\
<i>N</i>-Cyclopropyl-<i>N</i>-[2-(2,4-difluorophenyl)-2-hydroxy-1-(1<i>H</i>-1,\
2,4-triazol-1-yl)propyl]-2-(5-methyl-2,4-dioxo-1,2,3,4-tetrahydropyrimidin-\
1-yl)acetamide dichloromethane 0.62-solvate
;
loop_
    _publ_author_name
    _publ_author_address
    'Nan Wang'
;
School of Pharmacy
Yantai University
Yantai 264005
People's Republic of China
;
    'Huan-Mei Guo'
;
Microscale Science Institute
Weifang University
Weifang 261041
People's Republic of China
;
    'Gui-Ge Hou'
;
School of Pharmacy
Binzhou Medical College
Yantai 264003
People's Republic of China
;
    'Xin-Yue Hu'
;
School of Pharmacy
Yantai University
Yantai 264005
People's Republic of China
;
    'Qing-Guo Meng'
;
School of Pharmacy
Yantai University
Yantai 264005
People's Republic of China
;
data_I
_audit_creation_method     SHELXL97
_chemical_name_systematic
;
<i>N</i>-Cyclopropyl-<i>N</i>-[2-(2,4-difluorophenyl)-2-hydroxy-
3-(1<i>H</i>-1,2,4-triazol-1-yl)propyl]-2-(5-methyl-2,4-dioxo-
1,2,3,4-tetrahydropyrimidin-1-yl)acetamide
dichloromethane 0.62-solvate
;
_chemical_name_common     ?
_chemical_formula_moiety     'C21 H22 F2 N6 O4, 0.62(C H2 Cl2)'
_chemical_formula_sum     'C21.62 H23.24 Cl1.24 F2 N6 O4'
_chemical_formula_iupac     'C21 H22 F2 N6 O4 , 0.62C H2 Cl2'
_chemical_formula_weight     512.93
_chemical_melting_point     ?
_symmetry_cell_setting     triclinic
_symmetry_space_group_name_H-M     'P -1'
_symmetry_space_group_name_Hall     '-P 1'
loop_
    _symmetry_equiv_pos_as_xyz
    'x, y, z'
    '-x, -y, -z'
_cell_length_a     8.474(2)
_cell_length_b     12.464(3)
_cell_length_c     13.410(4)
_cell_angle_alpha     62.942(4)
_cell_angle_beta     73.187(4)
_cell_angle_gamma     83.746(4)
_cell_volume     1207.1(6)
_cell_formula_units_Z     2
_cell_measurement_reflns_used     1529
_cell_measurement_theta_min     2.512
_cell_measurement_theta_max     24.550
_cell_measurement_temperature     298(2)
_exptl_crystal_description     block
_exptl_crystal_colour     colourless
_exptl_crystal_size_max     0.30
_exptl_crystal_size_mid     0.16
_exptl_crystal_size_min     0.14
_exptl_crystal_density_diffrn     1.411
_exptl_crystal_density_meas     ?
_exptl_crystal_density_method     'not measured'
_exptl_crystal_F_000     532.2
_exptl_absorpt_coefficient_mu     0.241
_exptl_absorpt_correction_type     none
_exptl_absorpt_process_details     ?
_exptl_absorpt_correction_T_min     ?
_exptl_absorpt_correction_T_max     ?
_exptl_special_details
;
;
_diffrn_ambient_temperature     298(2)
_diffrn_radiation_type     MoK\a
_diffrn_radiation_wavelength     0.71073
_diffrn_radiation_source     'fine-focus sealed tube'
_diffrn_radiation_monochromator     graphite
_diffrn_measurement_device_type     'Bruker SMART APEX'
_diffrn_measurement_method     '\f and \w'
_diffrn_detector_area_resol_mean     ?
_diffrn_reflns_number     6058
_diffrn_reflns_av_R_equivalents     0.0218
_diffrn_reflns_av_sigmaI/netI     0.0556
_diffrn_reflns_theta_min     1.84
_diffrn_reflns_theta_max     25.00
_diffrn_reflns_theta_full     25.00
_diffrn_measured_fraction_theta_max     0.982
_diffrn_measured_fraction_theta_full     0.982
_diffrn_reflns_limit_h_min     -10
_diffrn_reflns_limit_h_max     8
_diffrn_reflns_limit_k_min     -14
_diffrn_reflns_limit_k_max     11
_diffrn_reflns_limit_l_min     -15
_diffrn_reflns_limit_l_max     10
_diffrn_standards_number     ?
_diffrn_standards_interval_count     ?
_diffrn_standards_interval_time     ?
_diffrn_standards_decay_%     ?
_refine_special_details
;
Refinement of <i>F</i>^2^ against ALL reflections. The weighted <i>R</i>-factor
<i>wR</i> and goodness of fit <i>S</i> are based on <i>F</i>^2^, conventional
<i>R</i>-factors <i>R</i> are based on <i>F</i>, with <i>F</i> set to zero for
negative <i>F</i>^2^. The threshold expression of <i>F</i>^2^ >
\s(<i>F</i>^2^) is used only for calculating <i>R</i>-factors(gt) <i>etc</i>.
and is not relevant to the choice of reflections for refinement.
<i>R</i>-factors based on <i>F</i>^2^ are statistically about twice as large
as those based on <i>F</i>, and <i>R</i>-factors based on ALL data will be
even larger.
;
_reflns_number_total     4162
_reflns_number_gt     3053
_reflns_threshold_expression     I>2\s(I)
_refine_ls_structure_factor_coef     Fsqd
_refine_ls_matrix_type     full
_refine_ls_R_factor_all     0.1229
_refine_ls_R_factor_gt     0.0920
_refine_ls_wR_factor_gt     0.1939
_refine_ls_wR_factor_ref     0.2092
_refine_ls_goodness_of_fit_ref     1.164
_refine_ls_restrained_S_all     1.180
_refine_ls_number_reflns     4162
_refine_ls_number_parameters     356
_refine_ls_number_restraints     42
_refine_ls_hydrogen_treatment     constr
_refine_ls_weighting_scheme     calc
_refine_ls_weighting_details
       'calc w = 1/[\s^2^(Fo^2^)+(0.0687P)^2^+1.6778P] where P=(Fo^2^+2Fc^2^)/3'
_atom_sites_solution_hydrogens     geom
_atom_sites_solution_primary     direct
_atom_sites_solution_secondary     difmap
_refine_ls_shift/su_max     0.000
_refine_ls_shift/su_mean     0.000
_refine_diff_density_max     0.502
_refine_diff_density_min     -0.339
_refine_ls_extinction_method     none
_refine_ls_extinction_coef     ?
loop_
    _atom_type_symbol
    _atom_type_description
    _atom_type_scat_dispersion_real
    _atom_type_scat_dispersion_imag
    _atom_type_scat_source
    'C' 'C' 0.0033 0.0016
                         'International Tables Vol C Tables 4.2.6.8 and 6.1.1.4'
    'H' 'H' 0.0000 0.0000
                         'International Tables Vol C Tables 4.2.6.8 and 6.1.1.4'
    'N' 'N' 0.0061 0.0033
                         'International Tables Vol C Tables 4.2.6.8 and 6.1.1.4'
    'O' 'O' 0.0106 0.0060
                         'International Tables Vol C Tables 4.2.6.8 and 6.1.1.4'
    'F' 'F' 0.0171 0.0103
                         'International Tables Vol C Tables 4.2.6.8 and 6.1.1.4'
    'Cl' 'Cl' 0.1484 0.1585
                         'International Tables Vol C Tables 4.2.6.8 and 6.1.1.4'
_computing_data_collection     'SMART (Bruker, 1997)'
_computing_cell_refinement     'SAINT (Bruker, 1997)'
_computing_data_reduction     'SAINT (Bruker, 1997)'
_computing_structure_solution     'SHELXS97 (Sheldrick, 2008)'
_computing_structure_refinement     'SHELXL97 (Sheldrick, 2008)'
_computing_molecular_graphics     'SHELXTL (Sheldrick, 2008)'
_computing_publication_material     'SHELXTL (Sheldrick, 2008)'
loop_
    _atom_site_type_symbol
    _atom_site_label
    _atom_site_fract_x
    _atom_site_fract_y
    _atom_site_fract_z
    _atom_site_U_iso_or_equiv
    _atom_site_adp_type
    _atom_site_calc_flag
    _atom_site_refinement_flags
    _atom_site_occupancy
    _atom_site_symmetry_multiplicity
    _atom_site_disorder_assembly
    _atom_site_disorder_group
    C C1 0.4568(7) 0.7140(5) 1.3061(5) 0.0602(15) Uani d . 1 1 . .
    H H1 0.3778 0.7522 1.3425 0.072 Uiso calc R 1 1 . .
    C C2 0.5856(6) 0.5787(4) 1.2724(4) 0.0416(11) Uani d . 1 1 . .
    H H2 0.6213 0.5044 1.2752 0.050 Uiso calc R 1 1 . .
    C C3 0.7947(5) 0.7116(4) 1.0885(3) 0.0320(10) Uani d . 1 1 . .
    H H3A 0.8887 0.6649 1.1106 0.038 Uiso calc R 1 1 . .
    H H3B 0.8256 0.7963 1.0532 0.038 Uiso calc R 1 1 . .
    C C4 0.7508(5) 0.6834(4) 0.9990(4) 0.0296(9) Uani d . 1 1 . .
    C C5 0.5887(5) 0.7388(4) 0.9760(3) 0.0291(9) Uani d . 1 1 . .
    C C6 0.5620(5) 0.8613(4) 0.9364(4) 0.0331(10) Uani d . 1 1 . .
    C C7 0.4170(6) 0.9142(4) 0.9172(4) 0.0481(12) Uani d . 1 1 . .
    H H7 0.4040 0.9968 0.8914 0.058 Uiso calc R 1 1 . .
    C C8 0.2910(6) 0.8396(5) 0.9378(5) 0.0537(14) Uani d . 1 1 . .
    C C9 0.3077(6) 0.7182(4) 0.9764(4) 0.0476(12) Uani d . 1 1 . .
    H H9 0.2210 0.6695 0.9894 0.057 Uiso calc R 1 1 . .
    C C10 0.4563(5) 0.6694(4) 0.9955(4) 0.0349(10) Uani d . 1 1 . .
    H H10 0.4680 0.5866 1.0227 0.042 Uiso calc R 1 1 . .
    C C11 0.8951(5) 0.7280(4) 0.8885(4) 0.0333(10) Uani d . 1 1 . .
    H H11A 0.9135 0.8136 0.8603 0.040 Uiso calc R 1 1 . .
    H H11B 0.9940 0.6873 0.9079 0.040 Uiso calc R 1 1 . .
    C C12 0.7806(6) 0.7963(4) 0.7168(4) 0.0421(11) Uani d . 1 1 . .
    H H12 0.6619 0.7806 0.7371 0.051 Uiso calc R 1 1 . .
    C C13 0.8329(10) 0.9254(5) 0.6618(5) 0.078(2) Uani d . 1 1 . .
    H H13A 0.7476 0.9850 0.6514 0.094 Uiso calc R 1 1 . .
    H H13B 0.9264 0.9450 0.6791 0.094 Uiso calc R 1 1 . .
    C C14 0.8650(8) 0.8592(5) 0.5897(4) 0.0644(16) Uani d . 1 1 . .
    H H14A 0.9779 0.8385 0.5633 0.077 Uiso calc R 1 1 . .
    H H14B 0.7991 0.8785 0.5357 0.077 Uiso calc R 1 1 . .
    C C15 0.9161(5) 0.6029(4) 0.7912(4) 0.0315(10) Uani d . 1 1 . .
    C C16 0.8534(5) 0.5732(4) 0.7112(4) 0.0375(11) Uani d . 1 1 . .
    H H16A 0.7435 0.5370 0.7513 0.045 Uiso calc R 1 1 . .
    H H16B 0.8459 0.6471 0.6432 0.045 Uiso calc R 1 1 . .
    C C17 0.9241(6) 0.3704(4) 0.7248(4) 0.0440(12) Uani d . 1 1 . .
    H H17 0.8292 0.3407 0.7861 0.053 Uiso calc R 1 1 . .
    C C18 1.0177(6) 0.2925(4) 0.6907(4) 0.0468(12) Uani d . 1 1 . .
    C C19 0.9756(9) 0.1617(5) 0.7452(6) 0.086(2) Uani d . 1 1 . .
    H H19A 0.8814 0.1425 0.8114 0.129 Uiso calc R 1 1 . .
    H H19B 1.0675 0.1158 0.7697 0.129 Uiso calc R 1 1 . .
    H H19C 0.9508 0.1422 0.6898 0.129 Uiso calc R 1 1 . .
    C C20 1.1630(6) 0.3403(4) 0.5940(4) 0.0430(11) Uani d . 1 1 . .
    C C21 1.1004(5) 0.5404(4) 0.5851(4) 0.0376(10) Uani d . 1 1 . .
    F F1 0.6869(3) 0.9347(2) 0.9153(3) 0.0508(7) Uani d . 1 1 . .
    F F2 0.1460(4) 0.8888(3) 0.9206(4) 0.0897(12) Uani d . 1 1 . .
    N N1 0.5731(5) 0.7741(4) 1.2121(4) 0.0512(11) Uani d . 1 1 . .
    N N2 0.4584(5) 0.5937(4) 1.3470(3) 0.0525(11) Uani d . 1 1 . .
    N N3 0.6572(4) 0.6839(3) 1.1920(3) 0.0322(8) Uani d . 1 1 . .
    N N4 0.8680(4) 0.7077(3) 0.7957(3) 0.0298(8) Uani d . 1 1 . .
    N N5 0.9609(4) 0.4908(3) 0.6742(3) 0.0351(9) Uani d . 1 1 . .
    N N6 1.1926(4) 0.4609(3) 0.5494(3) 0.0411(9) Uani d . 1 1 . .
    H H6 1.2754 0.4935 0.5005 0.049 Uiso d R 1 1 . .
    O O1 0.7269(3) 0.5572(2) 1.0449(3) 0.0351(7) Uani d . 1 1 . .
    H H1A 0.8101 0.5229 1.0622 0.053 Uiso calc R 1 1 . .
    O O2 0.9993(4) 0.5299(3) 0.8517(3) 0.0455(8) Uani d . 1 1 . .
    O O3 1.1376(4) 0.6464(3) 0.5414(3) 0.0573(10) Uani d . 1 1 . .
    O O4 1.2549(5) 0.2801(3) 0.5518(3) 0.0655(11) Uani d . 1 1 . .
    C C1A 0.332(3) 0.799(2) 0.626(4) 0.104(10) Uani d PDU 0.308(9) 1 A 1
    H H1AA 0.2307 0.7586 0.6801 0.125 Uiso d PR 0.308(9) 1 A 1
    H H1AB 0.3205 0.8252 0.5492 0.125 Uiso d PR 0.308(9) 1 A 1
    Cl Cl1 0.4739(16) 0.7045(11) 0.6375(13) 0.193(7) Uani d PDU 0.308(9) 1 A 1
    Cl Cl2 0.350(3) 0.920(2) 0.633(2) 0.371(15) Uani d PDU 0.308(9) 1 A 1
    C C1B 0.401(4) 0.803(2) 0.5671(15) 0.103(9) Uani d PDU 0.310(8) 1 B 2
    H H1BA 0.3007 0.7941 0.5521 0.123 Uiso d PR 0.310(8) 1 B 2
    H H1BB 0.4728 0.7448 0.5497 0.123 Uiso d PR 0.310(8) 1 B 2
    Cl Cl1' 0.3513(16) 0.7336(13) 0.7053(12) 0.177(6) Uani d PDU 0.310(8) 1 B 2
    Cl Cl2' 0.477(3) 0.9237(19) 0.453(2) 0.340(13) Uani d PDU 0.310(8) 1 B 2
loop_
    _atom_site_aniso_label
    _atom_site_aniso_U_11
    _atom_site_aniso_U_22
    _atom_site_aniso_U_33
    _atom_site_aniso_U_12
    _atom_site_aniso_U_13
    _atom_site_aniso_U_23
    C1 0.051(3) 0.067(4) 0.056(4) 0.010(3) 0.005(3) -0.036(3)
    C2 0.045(3) 0.046(3) 0.030(2) 0.003(2) -0.003(2) -0.017(2)
    C3 0.028(2) 0.041(2) 0.032(2) 0.0028(18) -0.0105(18) -0.019(2)
    C4 0.027(2) 0.030(2) 0.032(2) 0.0003(17) -0.0059(18) -0.0146(18)
    C5 0.027(2) 0.036(2) 0.024(2) -0.0010(18) -0.0036(17) -0.0159(18)
    C6 0.027(2) 0.034(2) 0.043(3) -0.0028(18) -0.0070(19) -0.021(2)
    C7 0.047(3) 0.038(3) 0.059(3) 0.010(2) -0.016(2) -0.022(2)
    C8 0.035(3) 0.054(3) 0.074(4) 0.009(2) -0.022(3) -0.027(3)
    C9 0.033(3) 0.050(3) 0.062(3) -0.006(2) -0.015(2) -0.024(3)
    C10 0.033(2) 0.037(2) 0.034(2) -0.0029(19) -0.0070(19) -0.016(2)
    C11 0.025(2) 0.044(3) 0.038(3) 0.0033(18) -0.0082(19) -0.026(2)
    C12 0.048(3) 0.040(3) 0.036(3) 0.008(2) -0.012(2) -0.016(2)
    C13 0.137(6) 0.041(3) 0.054(4) 0.002(3) -0.031(4) -0.015(3)
    C14 0.093(4) 0.051(3) 0.037(3) 0.001(3) -0.014(3) -0.011(3)
    C15 0.020(2) 0.042(2) 0.029(2) 0.0004(18) -0.0021(18) -0.016(2)
    C16 0.035(2) 0.050(3) 0.035(2) 0.005(2) -0.009(2) -0.026(2)
    C17 0.048(3) 0.052(3) 0.031(2) -0.013(2) -0.005(2) -0.017(2)
    C18 0.058(3) 0.043(3) 0.044(3) -0.001(2) -0.012(2) -0.025(2)
    C19 0.107(5) 0.048(3) 0.094(5) -0.012(3) -0.007(4) -0.034(4)
    C20 0.050(3) 0.051(3) 0.046(3) 0.012(2) -0.023(2) -0.032(2)
    C21 0.042(3) 0.040(3) 0.033(2) -0.001(2) -0.011(2) -0.017(2)
    F1 0.0455(16) 0.0343(14) 0.075(2) -0.0060(12) -0.0167(14) -0.0245(14)
    F2 0.0437(18) 0.082(2) 0.143(4) 0.0242(17) -0.048(2) -0.041(2)
    N1 0.057(3) 0.048(2) 0.049(3) 0.008(2) -0.002(2) -0.030(2)
    N2 0.050(3) 0.060(3) 0.036(2) -0.005(2) 0.003(2) -0.019(2)
    N3 0.0328(19) 0.043(2) 0.0258(19) 0.0026(16) -0.0049(15) -0.0214(17)
    N4 0.0309(19) 0.036(2) 0.0232(18) 0.0019(15) -0.0046(15) -0.0153(15)
    N5 0.036(2) 0.043(2) 0.030(2) -0.0042(16) -0.0038(16) -0.0212(17)
    N6 0.039(2) 0.050(2) 0.033(2) -0.0022(18) -0.0007(17) -0.0214(18)
    O1 0.0352(17) 0.0327(16) 0.0405(18) 0.0086(13) -0.0139(14) -0.0183(14)
    O2 0.0464(19) 0.057(2) 0.047(2) 0.0239(16) -0.0270(16) -0.0315(17)
    O3 0.060(2) 0.045(2) 0.054(2) -0.0065(17) 0.0030(18) -0.0210(18)
    O4 0.071(3) 0.071(2) 0.074(3) 0.018(2) -0.018(2) -0.052(2)
    C1A 0.102(13) 0.108(13) 0.095(12) -0.001(9) -0.034(9) -0.034(9)
    Cl1 0.178(9) 0.167(9) 0.210(10) 0.003(6) 0.005(7) -0.096(7)
    Cl2 0.363(17) 0.382(18) 0.371(18) 0.015(10) -0.130(10) -0.153(11)
    C1B 0.073(11) 0.102(12) 0.104(13) 0.007(8) -0.023(9) -0.022(9)
    Cl1' 0.162(9) 0.207(9) 0.181(9) -0.023(6) -0.020(6) -0.112(7)
    Cl2' 0.310(15) 0.319(15) 0.367(16) 0.024(9) -0.121(10) -0.119(10)
_geom_special_details
;
All e.s.d.'s (except the e.s.d. in the dihedral angle between two l.s. planes)
are estimated using the full covariance matrix. The cell e.s.d.'s are taken
into account individually in the estimation of e.s.d.'s in distances, angles
and torsion angles; correlations between e.s.d.'s in cell parameters are only
used when they are defined by crystal symmetry. An approximate (isotropic)
treatment of cell e.s.d.'s is used for estimating e.s.d.'s involving l.s.
planes.
;
loop_
    _geom_bond_atom_site_label_1
    _geom_bond_atom_site_label_2
    _geom_bond_site_symmetry_2
    _geom_bond_distance
    _geom_bond_publ_flag
    C1 N1 . 1.306(6) ?
    C1 N2 . 1.342(6) ?
    C1 H1 . 0.9300 ?
    C2 N2 . 1.304(6) ?
    C2 N3 . 1.326(5) ?
    C2 H2 . 0.9300 ?
    C3 N3 . 1.455(5) ?
    C3 C4 . 1.541(6) ?
    C3 H3A . 0.9700 ?
    C3 H3B . 0.9700 ?
    C4 O1 . 1.418(5) ?
    C4 C5 . 1.517(6) ?
    C4 C11 . 1.533(6) ?
    C5 C10 . 1.383(6) ?
    C5 C6 . 1.386(6) ?
    C6 F1 . 1.356(4) ?
    C6 C7 . 1.364(6) ?
    C7 C8 . 1.376(7) ?
    C7 H7 . 0.9300 ?
    C8 F2 . 1.346(5) ?
    C8 C9 . 1.364(7) ?
    C9 C10 . 1.378(6) ?
    C9 H9 . 0.9300 ?
    C10 H10 . 0.9300 ?
    C11 N4 . 1.460(5) ?
    C11 H11A . 0.9700 ?
    C11 H11B . 0.9700 ?
    C12 N4 . 1.448(5) ?
    C12 C13 . 1.489(7) ?
    C12 C14 . 1.495(7) ?
    C12 H12 . 0.9800 ?
    C13 C14 . 1.488(8) ?
    C13 H13A . 0.9700 ?
    C13 H13B . 0.9700 ?
    C14 H14A . 0.9700 ?
    C14 H14B . 0.9700 ?
    C15 O2 . 1.226(5) ?
    C15 N4 . 1.348(5) ?
    C15 C16 . 1.519(6) ?
    C16 N5 . 1.460(5) ?
    C16 H16A . 0.9700 ?
    C16 H16B . 0.9700 ?
    C17 C18 . 1.345(6) ?
    C17 N5 . 1.364(6) ?
    C17 H17 . 0.9300 ?
    C18 C20 . 1.444(7) ?
    C18 C19 . 1.487(7) ?
    C19 H19A . 0.9600 ?
    C19 H19B . 0.9600 ?
    C19 H19C . 0.9600 ?
    C20 O4 . 1.222(5) ?
    C20 N6 . 1.362(6) ?
    C21 O3 . 1.211(5) ?
    C21 N6 . 1.366(6) ?
    C21 N5 . 1.370(5) ?
    N1 N3 . 1.355(5) ?
    N6 H6 . 0.8013 ?
    O1 H1A . 0.8200 ?
    C1A Cl1 . 1.580(12) ?
    C1A Cl2 . 1.581(12) ?
    C1A H1AA . 0.9600 ?
    C1A H1AB . 0.9601 ?
    C1A H1BA . 1.1262 ?
    Cl1 H1BB . 1.0513 ?
    C1B Cl1' . 1.590(12) ?
    C1B Cl2' . 1.599(12) ?
    C1B H1AB . 0.7735 ?
    C1B H1BA . 0.9600 ?
    C1B H1BB . 0.9601 ?
    Cl1' H1AA . 1.1355 ?
    Cl2' H1AB . 1.6877 ?
loop_
    _geom_angle_atom_site_label_1
    _geom_angle_atom_site_label_2
    _geom_angle_atom_site_label_3
    _geom_angle_site_symmetry_1
    _geom_angle_site_symmetry_3
    _geom_angle
    _geom_angle_publ_flag
    N1 C1 N2 . . 115.8(4) ?
    N1 C1 H1 . . 122.1 ?
    N2 C1 H1 . . 122.1 ?
    N2 C2 N3 . . 110.8(4) ?
    N2 C2 H2 . . 124.6 ?
    N3 C2 H2 . . 124.6 ?
    N3 C3 C4 . . 111.7(3) ?
    N3 C3 H3A . . 109.3 ?
    C4 C3 H3A . . 109.3 ?
    N3 C3 H3B . . 109.3 ?
    C4 C3 H3B . . 109.3 ?
    H3A C3 H3B . . 107.9 ?
    O1 C4 C5 . . 106.0(3) ?
    O1 C4 C11 . . 109.8(3) ?
    C5 C4 C11 . . 112.6(3) ?
    O1 C4 C3 . . 109.4(3) ?
    C5 C4 C3 . . 111.1(3) ?
    C11 C4 C3 . . 107.9(3) ?
    C10 C5 C6 . . 115.5(4) ?
    C10 C5 C4 . . 121.8(4) ?
    C6 C5 C4 . . 122.7(4) ?
    F1 C6 C7 . . 117.1(4) ?
    F1 C6 C5 . . 118.6(4) ?
    C7 C6 C5 . . 124.4(4) ?
    C6 C7 C8 . . 116.9(4) ?
    C6 C7 H7 . . 121.6 ?
    C8 C7 H7 . . 121.6 ?
    F2 C8 C9 . . 119.3(4) ?
    F2 C8 C7 . . 118.3(4) ?
    C9 C8 C7 . . 122.3(4) ?
    C8 C9 C10 . . 118.4(4) ?
    C8 C9 H9 . . 120.8 ?
    C10 C9 H9 . . 120.8 ?
    C9 C10 C5 . . 122.6(4) ?
    C9 C10 H10 . . 118.7 ?
    C5 C10 H10 . . 118.7 ?
    N4 C11 C4 . . 113.4(3) ?
    N4 C11 H11A . . 108.9 ?
    C4 C11 H11A . . 108.9 ?
    N4 C11 H11B . . 108.9 ?
    C4 C11 H11B . . 108.9 ?
    H11A C11 H11B . . 107.7 ?
    N4 C12 C13 . . 118.6(4) ?
    N4 C12 C14 . . 119.8(4) ?
    C13 C12 C14 . . 59.8(3) ?
    N4 C12 H12 . . 115.7 ?
    C13 C12 H12 . . 115.7 ?
    C14 C12 H12 . . 115.7 ?
    C14 C13 C12 . . 60.3(3) ?
    C14 C13 H13A . . 117.7 ?
    C12 C13 H13A . . 117.7 ?
    C14 C13 H13B . . 117.7 ?
    C12 C13 H13B . . 117.7 ?
    H13A C13 H13B . . 114.9 ?
    C13 C14 C12 . . 59.9(3) ?
    C13 C14 H14A . . 117.8 ?
    C12 C14 H14A . . 117.8 ?
    C13 C14 H14B . . 117.8 ?
    C12 C14 H14B . . 117.8 ?
    H14A C14 H14B . . 114.9 ?
    O2 C15 N4 . . 123.6(4) ?
    O2 C15 C16 . . 119.6(4) ?
    N4 C15 C16 . . 116.7(4) ?
    N5 C16 C15 . . 112.0(3) ?
    N5 C16 H16A . . 109.2 ?
    C15 C16 H16A . . 109.2 ?
    N5 C16 H16B . . 109.2 ?
    C15 C16 H16B . . 109.2 ?
    H16A C16 H16B . . 107.9 ?
    C18 C17 N5 . . 123.5(4) ?
    C18 C17 H17 . . 118.3 ?
    N5 C17 H17 . . 118.3 ?
    C17 C18 C20 . . 117.6(4) ?
    C17 C18 C19 . . 123.2(5) ?
    C20 C18 C19 . . 119.2(5) ?
    C18 C19 H19A . . 109.5 ?
    C18 C19 H19B . . 109.5 ?
    H19A C19 H19B . . 109.5 ?
    C18 C19 H19C . . 109.5 ?
    H19A C19 H19C . . 109.5 ?
    H19B C19 H19C . . 109.5 ?
    O4 C20 N6 . . 120.5(5) ?
    O4 C20 C18 . . 124.1(5) ?
    N6 C20 C18 . . 115.3(4) ?
    O3 C21 N6 . . 123.1(4) ?
    O3 C21 N5 . . 122.3(4) ?
    N6 C21 N5 . . 114.5(4) ?
    C1 N1 N3 . . 101.6(4) ?
    C2 N2 C1 . . 102.3(4) ?
    C2 N3 N1 . . 109.6(3) ?
    C2 N3 C3 . . 130.1(4) ?
    N1 N3 C3 . . 120.2(3) ?
    C15 N4 C12 . . 122.2(3) ?
    C15 N4 C11 . . 118.4(3) ?
    C12 N4 C11 . . 119.2(3) ?
    C17 N5 C21 . . 121.4(4) ?
    C17 N5 C16 . . 121.9(4) ?
    C21 N5 C16 . . 116.7(4) ?
    C20 N6 C21 . . 127.5(4) ?
    C20 N6 H6 . . 121.9 ?
    C21 N6 H6 . . 110.3 ?
    C4 O1 H1A . . 109.5 ?
    Cl1 C1A Cl2 . . 122(2) ?
    Cl1 C1A H1AA . . 108.7 ?
    Cl2 C1A H1AA . . 108.8 ?
    Cl1 C1A H1AB . . 104.8 ?
    Cl2 C1A H1AB . . 104.5 ?
    H1AA C1A H1AB . . 107.3 ?
    Cl1 C1A H1BA . . 96.4 ?
    Cl2 C1A H1BA . . 124.6 ?
    H1AA C1A H1BA . . 92.2 ?
    H1AB C1A H1BA . . 21.3 ?
    C1A Cl1 H1BB . . 73.9 ?
    Cl1' C1B Cl2' . . 147(2) ?
    Cl1' C1B H1AB . . 106.6 ?
    Cl2' C1B H1AB . . 82.9 ?
    Cl1' C1B H1BA . . 100.4 ?
    Cl2' C1B H1BA . . 100.3 ?
    H1AB C1B H1BA . . 25.2 ?
    Cl1' C1B H1BB . . 99.5 ?
    Cl2' C1B H1BB . . 100.0 ?
    H1AB C1B H1BB . . 125.7 ?
    H1BA C1B H1BB . . 104.4 ?
    C1B Cl1' H1AA . . 74.3 ?
    C1B Cl2' H1AB . . 27.0 ?
loop_
    _geom_torsion_atom_site_label_1
    _geom_torsion_atom_site_label_2
    _geom_torsion_atom_site_label_3
    _geom_torsion_atom_site_label_4
    _geom_torsion_site_symmetry_1
    _geom_torsion_site_symmetry_2
    _geom_torsion_site_symmetry_3
    _geom_torsion_site_symmetry_4
    _geom_torsion
    _geom_torsion_publ_flag
    N3 C3 C4 O1 . . . . -66.7(4) ?
    N3 C3 C4 C5 . . . . 50.0(4) ?
    N3 C3 C4 C11 . . . . 173.9(3) ?
    O1 C4 C5 C10 . . . . -2.4(5) ?
    C11 C4 C5 C10 . . . . 117.7(4) ?
    C3 C4 C5 C10 . . . . -121.1(4) ?
    O1 C4 C5 C6 . . . . 176.4(4) ?
    C11 C4 C5 C6 . . . . -63.5(5) ?
    C3 C4 C5 C6 . . . . 57.7(5) ?
    C10 C5 C6 F1 . . . . -179.9(4) ?
    C4 C5 C6 F1 . . . . 1.3(6) ?
    C10 C5 C6 C7 . . . . 0.3(6) ?
    C4 C5 C6 C7 . . . . -178.5(4) ?
    F1 C6 C7 C8 . . . . 179.4(4) ?
    C5 C6 C7 C8 . . . . -0.8(7) ?
    C6 C7 C8 F2 . . . . 179.5(5) ?
    C6 C7 C8 C9 . . . . 0.5(8) ?
    F2 C8 C9 C10 . . . . -178.8(5) ?
    C7 C8 C9 C10 . . . . 0.2(8) ?
    C8 C9 C10 C5 . . . . -0.7(7) ?
    C6 C5 C10 C9 . . . . 0.4(6) ?
    C4 C5 C10 C9 . . . . 179.3(4) ?
    O1 C4 C11 N4 . . . . 61.5(4) ?
    C5 C4 C11 N4 . . . . -56.3(5) ?
    C3 C4 C11 N4 . . . . -179.4(3) ?
    N4 C12 C13 C14 . . . . 109.7(5) ?
    N4 C12 C14 C13 . . . . -107.7(5) ?
    O2 C15 C16 N5 . . . . -27.8(6) ?
    N4 C15 C16 N5 . . . . 155.7(3) ?
    N5 C17 C18 C20 . . . . -1.1(7) ?
    N5 C17 C18 C19 . . . . -179.2(5) ?
    C17 C18 C20 O4 . . . . -177.2(5) ?
    C19 C18 C20 O4 . . . . 0.9(8) ?
    C17 C18 C20 N6 . . . . 2.0(7) ?
    C19 C18 C20 N6 . . . . -179.9(5) ?
    N2 C1 N1 N3 . . . . -0.6(6) ?
    N3 C2 N2 C1 . . . . 0.6(6) ?
    N1 C1 N2 C2 . . . . 0.1(7) ?
    N2 C2 N3 N1 . . . . -1.0(5) ?
    N2 C2 N3 C3 . . . . -175.6(4) ?
    C1 N1 N3 C2 . . . . 1.0(5) ?
    C1 N1 N3 C3 . . . . 176.2(4) ?
    C4 C3 N3 C2 . . . . 65.9(6) ?
    C4 C3 N3 N1 . . . . -108.2(4) ?
    O2 C15 N4 C12 . . . . 175.1(4) ?
    C16 C15 N4 C12 . . . . -8.5(5) ?
    O2 C15 N4 C11 . . . . -9.3(6) ?
    C16 C15 N4 C11 . . . . 167.1(3) ?
    C13 C12 N4 C15 . . . . -135.1(5) ?
    C14 C12 N4 C15 . . . . -65.5(6) ?
    C13 C12 N4 C11 . . . . 49.3(6) ?
    C14 C12 N4 C11 . . . . 118.9(5) ?
    C4 C11 N4 C15 . . . . -89.6(4) ?
    C4 C11 N4 C12 . . . . 86.1(5) ?
    C18 C17 N5 C21 . . . . -1.3(7) ?
    C18 C17 N5 C16 . . . . 178.0(4) ?
    O3 C21 N5 C17 . . . . -177.8(4) ?
    N6 C21 N5 C17 . . . . 2.6(6) ?
    O3 C21 N5 C16 . . . . 2.8(6) ?
    N6 C21 N5 C16 . . . . -176.7(4) ?
    C15 C16 N5 C17 . . . . 100.4(5) ?
    C15 C16 N5 C21 . . . . -80.3(5) ?
    O4 C20 N6 C21 . . . . 178.6(4) ?
    C18 C20 N6 C21 . . . . -0.6(7) ?
    O3 C21 N6 C20 . . . . 178.8(5) ?
    N5 C21 N6 C20 . . . . -1.7(6) ?
loop_
    _geom_hbond_atom_site_label_D
    _geom_hbond_atom_site_label_H
    _geom_hbond_atom_site_label_A
    _geom_hbond_site_symmetry_A
    _geom_hbond_distance_DH
    _geom_hbond_distance_HA
    _geom_hbond_distance_DA
    _geom_hbond_angle_DHA
    N6 H6 N2 1_654 0.80 2.11 2.893(5) 167.2
    O1 H1A O2 2_767 0.82 2.13 2.903(4) 157.5
