# Supplementary material for: N-Cyclo­propyl-N-[2-(2,4-difluoro­phen­yl)-2-hy­droxy-1-(1H-1,2,4-triazol-1-yl)prop­yl]-2-(5-methyl-2,4-dioxo-1,2,3,4-tetra­hydro­pyrimidin-1-yl)acetamide dichloro­methane 0.62-solvate
Source: Acta Crystallogr Sect E Struct Rep Online. 2011 Aug 27;67(Pt 9):o2464. doi: 10.1107/S1600536811034295 (PMC3200716; doi:10.1107/S1600536811034295)
Supplement: Supplementary file 2 [file e-67-o2464-Isup2.hkl]

# 
# h,k,l, Fc-squared, Fo-squared, sigma(Fo-squared) and status flag 
# 
data_I
_shelx_title ' 110428em in P-1' 
_shelx_refln_list_code          4 
_shelx_F_calc_maximum      130.13 
_exptl_crystal_F_000       522.00 
_reflns_d_resolution_high  0.8409 
 
loop_ 
 _symmetry_equiv_pos_as_xyz 
 'x, y, z' 
 '-x, -y, -z' 
 
_cell_length_a     8.4743 
_cell_length_b    12.4643 
_cell_length_c    13.4099 
_cell_angle_alpha  62.942 
_cell_angle_beta   73.187 
_cell_angle_gamma  83.746 
 
_shelx_F_squared_multiplier     1.000 
 
loop_ 
 _refln_index_h 
 _refln_index_k 
 _refln_index_l 
 _refln_F_squared_calc 
 _refln_F_squared_meas 
 _refln_F_squared_sigma 
 _refln_observed_status 
   1   0   0      328.70      295.81      3.28 o 
   2   0   0       13.00        8.99      1.49 o 
   3   0   0      545.78      486.31      6.75 o 
   4   0   0       74.35       74.31      3.43 o 
   5   0   0       13.89       15.31      3.24 o 
   6   0   0        3.42        6.84      3.77 o 
   7   0   0      491.59      408.82     19.10 o 
   8   0   0       19.52       28.56      8.71 o 
   9   0   0       45.24       66.18     12.01 o 
  -9   1   0        2.60       13.77      7.45 o 
  -8   1   0       21.43       35.28      9.08 o 
  -7   1   0       83.11       93.99     12.12 o 
  -6   1   0      185.89      176.07      7.32 o 
  -5   1   0        0.09        3.78      1.89 o 
  -4   1   0      604.08      615.57      9.60 o 
  -3   1   0       76.81       82.16      3.10 o 
  -2   1   0      150.02      169.15      6.78 o 
  -1   1   0      103.94       91.40      3.87 o 
   0   1   0     4886.27     5103.77     31.85 o 
   1   1   0    11654.66    11614.33    183.23 o 
   2   1   0     2566.65     2710.97     44.96 o 
   3   1   0      481.48      485.82      9.34 o 
   4   1   0       10.55        9.28      3.51 o 
   5   1   0       17.26       19.32      3.81 o 
   6   1   0       28.21       26.01      4.76 o 
   7   1   0      185.54      159.91      9.54 o 
   8   1   0        7.86       26.61      7.81 o 
   9   1   0        2.90        7.54      6.61 o 
  -9   2   0       47.97       83.82     14.09 o 
  -8   2   0      127.18      127.96     12.57 o 
  -7   2   0      108.86       87.07     12.52 o 
  -6   2   0        1.16       -3.23      3.24 o 
  -5   2   0      139.40      123.42      4.43 o 
  -4   2   0        1.87       23.65      5.64 o 
  -3   2   0      848.78      851.95     13.25 o 
  -2   2   0       14.12       36.07      3.40 o 
  -1   2   0        1.70        9.50      1.85 o 
   0   2   0     3011.08     3287.78     32.32 o 
   1   2   0     4693.20     5063.54     31.07 o 
   2   2   0      332.08      345.40      7.19 o 
   3   2   0       34.89       67.74      4.27 o 
   4   2   0      133.96      135.11      6.26 o 
   5   2   0       84.78       94.73      6.15 o 
   6   2   0      186.32      163.76      8.29 o 
   7   2   0       85.79       92.55      8.10 o 
   8   2   0       49.03       55.12      6.94 o 
   9   2   0       24.82       27.25      7.45 o 
  -9   3   0        0.66        3.90      8.95 o 
  -8   3   0        6.18       28.58     10.10 o 
  -7   3   0        7.11       21.75      9.04 o 
  -6   3   0        4.72        4.51      4.44 o 
  -5   3   0      359.61      372.58     12.79 o 
  -4   3   0       28.51       37.48      5.71 o 
  -3   3   0     1747.68     1794.48     21.93 o 
  -2   3   0     1019.82      990.70     14.12 o 
  -1   3   0      836.81      857.04      8.54 o 
   0   3   0      163.57      155.50      3.70 o 
   1   3   0      633.06      622.83     12.47 o 
   2   3   0       43.31       57.25      3.34 o 
   3   3   0       52.61       51.89      4.33 o 
   4   3   0      761.36      782.45     14.67 o 
   5   3   0       48.20       37.04      4.90 o 
   6   3   0       27.37       30.38      5.16 o 
   7   3   0      177.95      160.91     10.18 o 
   8   3   0        0.02        6.47      4.02 o 
   9   3   0       45.64       55.09     10.41 o 
  -9   4   0       39.19       59.03     12.46 o 
  -8   4   0        0.73        4.88      7.67 o 
  -7   4   0       16.52       19.91      5.24 o 
  -6   4   0        0.75        3.11      4.37 o 
  -5   4   0       18.08       22.28      4.98 o 
  -4   4   0     2342.72     2314.28     28.80 o 
  -3   4   0      268.47      278.28      8.85 o 
  -2   4   0       16.59       24.28      2.37 o 
  -1   4   0        0.11       13.57      2.11 o 
   0   4   0        5.43       10.41      1.73 o 
   1   4   0      246.02      285.53      5.53 o 
   2   4   0      184.94      161.90      4.44 o 
   3   4   0     1328.05     1401.67     20.84 o 
   4   4   0       76.60      110.10      6.32 o 
   5   4   0      326.58      295.69     15.31 o 
   6   4   0       13.74       24.01      5.31 o 
   7   4   0       12.08       19.52      5.43 o 
   8   4   0       29.97       31.69      5.92 o 
   9   4   0        1.59       13.89      5.19 o 
  -9   5   0       40.59       60.22     12.95 o 
  -8   5   0        4.67        8.74      9.19 o 
  -7   5   0       85.44       93.82     12.56 o 
  -6   5   0      301.70      275.41     11.78 o 
  -5   5   0        0.07       -0.74      3.59 o 
  -4   5   0        6.42       18.76      4.82 o 
  -3   5   0       71.76       82.10      7.54 o 
  -2   5   0      196.53      193.99      7.31 o 
  -1   5   0      654.88      661.85     12.33 o 
   0   5   0     3801.85     4158.78     29.85 o 
   1   5   0     2550.00     2775.24     22.67 o 
   2   5   0        0.76        4.36      2.46 o 
   3   5   0        5.04        6.71      1.96 o 
   4   5   0        4.66        9.70      3.58 o 
   5   5   0       11.49        9.16      5.60 o 
   6   5   0       23.59       23.51      5.32 o 
   7   5   0       27.89       30.62      5.88 o 
   8   5   0       44.32       57.06      7.38 o 
  -8   6   0        0.78       26.87      9.57 o 
  -7   6   0        2.14        2.83      6.14 o 
  -6   6   0       54.61       51.37      7.56 o 
  -5   6   0        0.00        0.34      4.27 o 
  -4   6   0      250.70      221.02     10.00 o 
  -3   6   0      167.90      185.93      8.56 o 
  -2   6   0       29.11       50.61      3.48 o 
  -1   6   0       73.17       83.06      3.99 o 
   0   6   0       55.25       56.12      3.72 o 
   1   6   0     1681.83     1782.06     22.26 o 
   2   6   0      243.60      218.62      7.76 o 
   3   6   0        1.13        3.56      2.09 o 
   4   6   0        4.37        5.19      3.49 o 
   5   6   0       21.68       24.60      8.82 o 
   6   6   0       70.86       66.77      7.44 o 
   7   6   0       51.51       69.70      7.91 o 
   8   6   0       16.79       32.21     11.16 o 
  -8   7   0       25.81       32.19      6.91 o 
  -7   7   0       94.75      106.87     12.08 o 
  -6   7   0        9.25       10.65      5.29 o 
  -5   7   0      187.78      189.81     10.51 o 
  -4   7   0        0.16        5.98      4.73 o 
  -3   7   0      365.16      370.22     12.02 o 
  -2   7   0        0.44       -1.96      3.04 o 
  -1   7   0      138.88      127.00      6.06 o 
   0   7   0      290.31      298.34      7.35 o 
   1   7   0      318.07      292.89      7.73 o 
   2   7   0        0.58       17.68      3.14 o 
   3   7   0      132.49      158.63     10.52 o 
   4   7   0       39.40       35.43      5.30 o 
   5   7   0       14.34       27.35      5.62 o 
   6   7   0       34.23       44.11      7.11 o 
   7   7   0        5.69       25.75     16.34 o 
   8   7   0        6.05       26.85      9.25 o 
  -7   8   0       71.97       69.63      9.29 o 
  -6   8   0       22.80       34.52      7.14 o 
  -5   8   0        0.27        7.41      5.88 o 
  -4   8   0       75.51       83.21      8.81 o 
  -3   8   0      142.73      132.57      8.67 o 
  -2   8   0     1055.84      968.34     19.02 o 
  -1   8   0      149.49      187.29      6.64 o 
   0   8   0      294.85      336.41      8.52 o 
   1   8   0       10.93       33.55      3.97 o 
   2   8   0        8.04        4.27      2.77 o 
   3   8   0      443.19      395.03     14.61 o 
   4   8   0       35.23       43.39      9.51 o 
   5   8   0        8.05        6.82      4.49 o 
   6   8   0       10.31       13.64      5.38 o 
   7   8   0       34.31       57.10      7.85 o 
  -7   9   0       24.86       24.58      6.72 o 
  -6   9   0        0.36        5.76      5.32 o 
  -5   9   0       79.26       77.17     10.39 o 
  -4   9   0      188.17      177.39     12.14 o 
  -3   9   0       34.88       53.39      7.31 o 
  -2   9   0      283.45      254.38     19.71 o 
  -1   9   0      295.10      242.37     10.13 o 
   0   9   0       36.68       60.62      5.07 o 
   1   9   0       35.61       56.64      5.18 o 
   2   9   0       37.88       37.82      4.57 o 
   3   9   0      187.62      176.90      8.93 o 
   4   9   0       78.65       70.04      7.23 o 
   5   9   0        1.25       10.90      4.61 o 
   6   9   0        1.28       12.29      8.07 o 
  -6  10   0        1.74        5.75      7.44 o 
  -5  10   0       42.79       50.00      8.07 o 
  -4  10   0        5.67        8.52      9.03 o 
  -3  10   0       12.88       16.11      5.96 o 
  -2  10   0        4.97        9.06      5.02 o 
  -1  10   0        8.25       10.77      4.62 o 
   0  10   0        1.06        2.47      2.97 o 
   1  10   0        7.43        7.15      3.23 o 
   2  10   0       53.88       42.18      9.31 o 
   3  10   0       13.37       17.92      7.26 o 
   4  10   0        0.87       11.09      6.61 o 
   5  10   0        0.19       11.93      6.66 o 
   6  10   0        0.02       22.84      7.62 o 
  -5  11   0        7.00       18.95      6.47 o 
  -4  11   0        2.51        5.28      5.99 o 
  -3  11   0       11.95        5.56      5.71 o 
  -2  11   0        1.00        4.90      8.89 o 
  -1  11   0       23.06       36.18     11.20 o 
   0  11   0        6.92       -5.29      6.74 o 
   1  11   0       87.26      106.51     15.29 o 
   2  11   0       71.36       91.72     12.72 o 
   3  11   0        0.01        4.71      5.89 o 
   4  11   0        0.03        1.63      5.03 o 
   5  11   0        8.43       33.53      7.64 o 
  -4  12   0        6.89        8.26      9.34 o 
  -3  12   0        0.77       -0.96      9.40 o 
  -2  12   0       19.23        9.59     10.41 o 
  -1  12   0      102.03       64.78     13.77 o 
   0  12   0        2.47       10.51      8.41 o 
   2  12   0        4.93       30.47      7.84 o 
   3  12   0        9.50       16.66      6.12 o 
  -1  13   0       24.50       31.64     11.69 o 
   0  13   0       11.25       18.26     10.30 o 
  -2 -12   1        0.09       10.83      6.81 o 
   0 -12   1        4.83        9.93      8.31 o 
   1 -12   1       16.16       15.76      9.18 o 
   2 -12   1        9.09       16.36     10.00 o 
   3 -12   1        3.07       -2.50      8.48 o 
  -4 -11   1        2.07       20.23      7.54 o 
  -3 -11   1        0.19       10.70      5.99 o 
  -2 -11   1       15.27       17.19      6.62 o 
  -1 -11   1        8.04       19.31      6.61 o 
   0 -11   1        3.64        3.68      7.84 o 
   1 -11   1        0.75        3.97      5.31 o 
   2 -11   1       51.91       74.09      8.61 o 
   3 -11   1       11.21       18.84      6.52 o 
   4 -11   1       20.04       16.14      6.61 o 
   5 -11   1       10.56       18.32      6.17 o 
  -5 -10   1        0.22       23.14      6.91 o 
  -4 -10   1        5.07       13.42      6.64 o 
  -3 -10   1        1.98        5.54      4.78 o 
  -2 -10   1       62.75       73.97      7.51 o 
  -1 -10   1      214.81      176.43      7.47 o 
   0 -10   1       23.75       23.19      7.22 o 
   1 -10   1      145.61      118.48     11.50 o 
   2 -10   1      174.97      137.64      9.20 o 
   3 -10   1      348.71      300.14     12.97 o 
   4 -10   1        9.52       15.30      6.14 o 
   5 -10   1       14.29       18.87      7.36 o 
   6 -10   1       32.14       49.35     20.29 o 
  -6  -9   1        4.85       20.04      5.85 o 
  -5  -9   1        0.68        9.60      6.92 o 
  -4  -9   1       72.33       82.59      8.06 o 
  -3  -9   1      301.78      292.76     11.39 o 
  -2  -9   1       38.63       44.78      5.90 o 
  -1  -9   1      218.03      212.20     11.43 o 
   0  -9   1        2.87        3.40      3.17 o 
   1  -9   1        5.21        9.33      4.73 o 
   2  -9   1      115.95      118.56      8.79 o 
   3  -9   1      703.01      632.78     17.62 o 
   4  -9   1       85.35       88.64     16.00 o 
   5  -9   1       34.35       47.99     10.87 o 
   6  -9   1       40.82       31.77      6.98 o 
   7  -9   1        6.28       16.38      6.23 o 
  -7  -8   1        5.62       18.59      5.98 o 
  -6  -8   1        4.53       13.05      5.60 o 
  -5  -8   1        4.14        5.52      4.16 o 
  -4  -8   1       16.88       17.69      5.11 o 
  -3  -8   1       85.59      108.79     11.72 o 
  -2  -8   1       12.41       22.45      3.73 o 
  -1  -8   1        8.22        6.92      4.31 o 
   0  -8   1      163.70      123.68      7.20 o 
   1  -8   1        2.13        5.51      3.59 o 
   2  -8   1      121.33      127.42      8.15 o 
   3  -8   1       86.45       92.21     12.49 o 
   4  -8   1     1565.47     1353.30     25.67 o 
   5  -8   1       59.04       59.07      8.32 o 
   6  -8   1        8.81        8.70      5.58 o 
   7  -8   1        7.36       20.23     15.42 o 
  -7  -7   1       29.80       47.88     10.93 o 
  -6  -7   1      140.58      122.54      9.19 o 
  -5  -7   1       10.11       19.11      5.34 o 
  -4  -7   1      260.21      220.30     10.04 o 
  -3  -7   1       85.78       79.53      9.29 o 
  -2  -7   1        5.12        1.40      2.93 o 
  -1  -7   1       76.39      113.97      5.41 o 
   0  -7   1       64.39      106.78      5.16 o 
   1  -7   1      189.84      154.65      5.80 o 
   2  -7   1        6.28        3.58      3.72 o 
   3  -7   1      489.03      429.35     13.29 o 
   4  -7   1      431.51      417.42     14.01 o 
   5  -7   1        5.82        4.38      5.31 o 
   6  -7   1       30.38       38.55     15.40 o 
   7  -7   1        6.17        7.28      5.64 o 
   8  -7   1        5.98       17.54     11.85 o 
  -8  -6   1        1.70       15.93      8.09 o 
  -7  -6   1      190.13      160.38     17.56 o 
  -6  -6   1       79.72       92.33      9.03 o 
  -5  -6   1      489.28      427.53     13.82 o 
  -4  -6   1      253.48      236.31     10.94 o 
  -3  -6   1      130.80      124.02      7.03 o 
  -2  -6   1      195.85      192.35      6.17 o 
  -1  -6   1      670.45      686.17     11.11 o 
   0  -6   1      130.75      129.99      5.07 o 
   1  -6   1        0.47        0.94      3.03 o 
   2  -6   1        0.86        3.16      2.57 o 
   3  -6   1       18.06       31.92      5.31 o 
   4  -6   1      844.85      759.22     17.49 o 
   5  -6   1      224.55      203.32     10.55 o 
   6  -6   1       74.15       69.25     12.17 o 
   7  -6   1       26.24       25.96      8.30 o 
   8  -6   1       15.62       29.13      7.01 o 
  -8  -5   1       14.60       21.87      5.50 o 
  -7  -5   1       13.38       26.08      5.48 o 
  -6  -5   1      224.20      222.47     10.64 o 
  -5  -5   1       39.07       43.09     12.89 o 
  -4  -5   1       31.73       35.74      7.86 o 
  -3  -5   1       11.06        8.54      5.08 o 
  -2  -5   1      180.47      208.65      5.80 o 
  -1  -5   1      580.56      710.46     12.97 o 
   0  -5   1       62.00       65.76      3.81 o 
   1  -5   1      891.24      986.92     20.30 o 
   2  -5   1       59.43       80.65      5.58 o 
   3  -5   1      393.28      416.54     13.99 o 
   4  -5   1       82.57       79.40     12.29 o 
   5  -5   1       12.64       28.40      5.89 o 
   6  -5   1       85.60       77.36      8.28 o 
   7  -5   1       57.11       56.23      8.57 o 
   8  -5   1      106.07      108.06     28.47 o 
   9  -5   1        8.15       22.89      9.72 o 
  -8  -4   1       50.15       58.98      7.98 o 
  -7  -4   1       58.44       45.64      6.90 o 
  -6  -4   1       28.21       33.78      5.83 o 
  -5  -4   1        4.89        4.65      3.56 o 
  -4  -4   1      295.43      289.38      9.98 o 
  -3  -4   1       35.28       37.20      4.52 o 
  -2  -4   1       40.31       34.36      2.80 o 
  -1  -4   1      275.96      251.76      5.69 o 
   0  -4   1       16.22       21.44      2.30 o 
   1  -4   1        4.43       12.90      1.99 o 
   2  -4   1       62.01       63.07      4.91 o 
   3  -4   1      111.08      136.13      6.85 o 
   4  -4   1      114.23      106.97      6.75 o 
   5  -4   1       11.23       16.16      4.66 o 
   6  -4   1       21.33       16.43      7.86 o 
   7  -4   1       53.36       78.91     17.90 o 
   8  -4   1       61.31      100.11     14.97 o 
   9  -4   1       48.93       88.74     15.11 o 
  -9  -3   1        0.10       13.04      6.81 o 
  -8  -3   1        7.91       12.32      5.08 o 
  -7  -3   1      232.04      208.42     10.28 o 
  -6  -3   1        0.10        0.05      6.83 o 
  -5  -3   1       49.08       41.31      5.44 o 
  -4  -3   1      938.52      923.86     16.98 o 
  -3  -3   1      950.65      964.82     15.83 o 
  -2  -3   1      157.02      117.49      5.40 o 
  -1  -3   1       64.29       84.51      3.26 o 
   0  -3   1      712.80      675.11     12.02 o 
   1  -3   1      203.47      217.88      6.64 o 
   2  -3   1      854.47      860.88     13.42 o 
   3  -3   1      567.29      635.65     12.41 o 
   4  -3   1      851.32      864.67     15.99 o 
   5  -3   1      279.43      255.33     17.91 o 
   6  -3   1       43.07       42.87     14.63 o 
   7  -3   1        2.81        6.32      6.46 o 
   8  -3   1       28.50       50.51     12.08 o 
   9  -3   1       73.19      105.49     16.25 o 
  -9  -2   1        2.41       10.19      5.99 o 
  -8  -2   1        7.86       20.13      5.09 o 
  -7  -2   1        9.37       12.17      4.42 o 
  -6  -2   1       31.44       28.80      5.24 o 
  -5  -2   1        1.98        9.36      3.70 o 
  -4  -2   1      522.82      532.42     12.18 o 
  -3  -2   1      351.26      361.69      9.12 o 
  -2  -2   1        0.46        4.57      1.87 o 
  -1  -2   1       39.63       53.71      2.48 o 
   0  -2   1      691.90      907.56      8.77 o 
   1  -2   1     5569.40     5465.08     55.79 o 
   2  -2   1     1901.11     1924.13     23.94 o 
   3  -2   1      202.37      225.63     11.73 o 
   4  -2   1        1.25        3.04      1.52 o 
   5  -2   1       38.66       56.07      6.79 o 
   6  -2   1       62.80       50.94      6.04 o 
   7  -2   1       48.56       51.32      9.98 o 
   8  -2   1       43.49       48.62     10.45 o 
   9  -2   1       49.98       87.12     13.92 o 
  -9  -1   1        0.44        4.65      6.02 o 
  -8  -1   1        2.93       19.33      6.30 o 
  -7  -1   1      154.53      129.50      8.97 o 
  -6  -1   1       25.12       25.98      4.73 o 
  -5  -1   1      555.98      597.24     25.23 o 
  -4  -1   1     1320.32     1246.81     26.66 o 
  -3  -1   1     5084.86     5482.64     45.09 o 
  -2  -1   1      900.29      828.74     11.65 o 
  -1  -1   1      579.05      417.45      6.82 o 
   0  -1   1     1367.32     1512.42     11.11 o 
   1  -1   1      348.62      421.98      6.50 o 
   2  -1   1     1047.06     1252.40     10.53 o 
   3  -1   1      142.97      181.65      4.13 o 
   4  -1   1     1780.65     1933.11     17.20 o 
   5  -1   1       26.96       19.75      2.63 o 
   6  -1   1       23.84       30.91      7.41 o 
   7  -1   1        0.85       -2.91      5.01 o 
   8  -1   1       33.01       48.92     10.56 o 
   9  -1   1        1.67       18.13      7.02 o 
  -9   0   1       31.07       23.70      9.10 o 
  -8   0   1       74.55      111.91     13.85 o 
  -7   0   1      166.72      156.16     12.53 o 
  -6   0   1      165.85      158.10      7.67 o 
  -5   0   1        7.39        9.84      3.13 o 
  -4   0   1      283.48      275.32      5.79 o 
  -3   0   1     2608.94     2541.12     19.54 o 
  -2   0   1     2329.80     2605.11     18.47 o 
  -1   0   1     1280.90     1472.36     16.43 o 
   1   0   1     1249.26     1120.64     10.14 o 
   2   0   1     7766.46     8001.45     55.06 o 
   3   0   1      293.23      309.87      6.72 o 
   4   0   1       25.24       24.27      3.17 o 
   5   0   1      376.03      309.69      8.74 o 
   6   0   1        0.05        0.34      2.78 o 
   7   0   1      125.48      149.54     14.24 o 
   8   0   1        2.16        7.82      6.89 o 
   9   0   1        1.88        7.15      6.64 o 
  -9   1   1       15.04       37.21      9.48 o 
  -8   1   1      258.81      228.38     15.72 o 
  -7   1   1       49.74       60.42     10.77 o 
  -6   1   1       54.11       55.21      5.35 o 
  -5   1   1       83.81       76.79      5.89 o 
  -4   1   1       35.01       54.37      3.29 o 
  -3   1   1       17.58       32.52      3.56 o 
  -1   1   1       37.13       43.21      5.09 o 
   0   1   1      426.79      421.05      5.57 o 
   1   1   1     1132.55     1163.38     11.01 o 
   2   1   1     3669.24     3762.28     30.76 o 
   3   1   1       34.12       38.05      3.24 o 
   4   1   1       10.61       23.67      5.36 o 
   5   1   1      183.88      190.60      7.67 o 
   6   1   1        0.03        1.33      4.20 o 
   7   1   1       78.63       95.28     14.64 o 
   8   1   1       25.48       49.07     10.30 o 
   9   1   1       12.99       25.14      8.16 o 
  -9   2   1       27.83       42.67     11.67 o 
  -8   2   1       96.85      110.49     15.16 o 
  -7   2   1      496.83      403.81     20.06 o 
  -6   2   1      223.25      179.09     13.15 o 
  -5   2   1        0.00        1.32      2.86 o 
  -4   2   1      429.15      405.45      9.96 o 
  -3   2   1       87.70      101.59      5.07 o 
  -2   2   1     1522.58     1541.50     25.89 o 
  -1   2   1      211.13      237.19      6.18 o 
   0   2   1     6561.68     6504.02     54.24 o 
   1   2   1     2726.51     2871.39     22.41 o 
   2   2   1     5738.64     5952.57     43.72 o 
   3   2   1      961.84     1013.72     13.81 o 
   4   2   1        2.22        1.56      2.15 o 
   5   2   1      168.21      142.92      6.94 o 
   6   2   1       44.69       46.17     10.32 o 
   7   2   1      271.45      238.21     10.23 o 
   8   2   1      120.21      130.13     11.69 o 
   9   2   1        1.57        9.01      6.85 o 
  -9   3   1        0.10       20.53      9.44 o 
  -8   3   1       10.03       31.77     10.49 o 
  -7   3   1      349.36      306.20     18.13 o 
  -6   3   1      790.17      697.45     28.85 o 
  -5   3   1       81.76       83.74      6.43 o 
  -4   3   1      755.85      811.94     15.16 o 
  -3   3   1      186.08      230.83     13.45 o 
  -2   3   1      531.84      512.74      6.45 o 
  -1   3   1      590.44      628.93      6.78 o 
   0   3   1      425.12      429.17      5.94 o 
   1   3   1      130.11      152.08      3.42 o 
   2   3   1      250.82      212.53      5.70 o 
   3   3   1      489.62      526.87     10.12 o 
   4   3   1      734.97      773.70     13.92 o 
   5   3   1      136.62      116.52      6.56 o 
   6   3   1      167.66      150.85      7.97 o 
   7   3   1      160.39      152.62      8.52 o 
   8   3   1        7.21       13.42      4.75 o 
   9   3   1       39.78       51.04      9.34 o 
  -9   4   1       32.79       45.92     11.73 o 
  -8   4   1       17.21       18.20      9.76 o 
  -7   4   1       23.77       26.06      9.51 o 
  -6   4   1      163.82      131.10     11.92 o 
  -5   4   1      148.78      154.21      8.58 o 
  -4   4   1        0.73        6.16      3.38 o 
  -3   4   1       73.74       88.99      5.46 o 
  -2   4   1       25.32       31.41      2.36 o 
  -1   4   1      950.70      968.16     16.53 o 
   0   4   1       38.64       46.03      2.45 o 
   1   4   1      994.21     1008.32     11.70 o 
   2   4   1      142.11      160.53      4.16 o 
   3   4   1      371.95      410.75      6.63 o 
   4   4   1       49.06       54.29      4.88 o 
   5   4   1      437.11      370.08     10.97 o 
   6   4   1        6.95       13.78      4.22 o 
   7   4   1       30.18       23.97      5.38 o 
   8   4   1        2.53       12.19      5.30 o 
   9   4   1        1.15       14.17      4.38 o 
  -8   5   1       36.53       58.94     12.85 o 
  -7   5   1        3.42        9.36      5.29 o 
  -6   5   1      158.71      157.72      9.28 o 
  -5   5   1        0.15       -0.55      3.79 o 
  -4   5   1      637.52      637.51     38.69 o 
  -3   5   1       94.75       87.97      7.29 o 
  -2   5   1        2.03        7.04      1.63 o 
  -1   5   1      109.56      102.60      3.77 o 
   0   5   1     1846.27     1821.07     16.02 o 
   1   5   1     2077.46     2134.74     18.01 o 
   2   5   1       27.60       42.00      2.94 o 
   3   5   1       87.22       90.23      4.50 o 
   4   5   1        0.54        9.26      3.13 o 
   5   5   1       21.65       24.81      4.69 o 
   6   5   1       21.72       28.52      5.35 o 
   7   5   1        4.44       13.79      4.70 o 
   8   5   1       20.42       38.31      6.41 o 
   9   5   1        5.52       20.30     10.87 o 
  -8   6   1      169.76      159.89     17.85 o 
  -7   6   1       81.78       93.56     10.15 o 
  -6   6   1       11.77       17.18      5.54 o 
  -5   6   1        3.93       14.12      5.31 o 
  -4   6   1        2.47        6.01      4.83 o 
  -3   6   1       82.04       88.04      6.28 o 
  -2   6   1      329.63      354.56      9.27 o 
  -1   6   1       19.30       53.08      3.41 o 
   0   6   1      135.86      131.25      6.71 o 
   1   6   1       81.57       80.04      4.13 o 
   2   6   1      367.35      355.53      7.26 o 
   3   6   1      139.09      172.03      5.36 o 
   4   6   1        0.43        6.95      3.25 o 
   5   6   1       14.13       21.58      4.77 o 
   6   6   1       78.75       77.14      7.59 o 
   7   6   1        4.35        8.36      4.74 o 
   8   6   1       13.59       17.43      8.45 o 
  -8   7   1        0.00       17.34      8.89 o 
  -7   7   1       55.46       67.53      9.13 o 
  -6   7   1      135.57      117.70     10.40 o 
  -5   7   1      142.89      139.19      9.36 o 
  -4   7   1      230.35      210.11      9.97 o 
  -3   7   1       12.17       14.79      4.64 o 
  -2   7   1       16.21       22.45      2.79 o 
  -1   7   1      266.77      264.36      6.57 o 
   0   7   1      223.23      244.13      6.32 o 
   1   7   1      146.98      136.72      5.03 o 
   2   7   1      424.70      388.13      8.18 o 
   3   7   1       95.80      110.38      4.86 o 
   4   7   1       43.45       47.50      6.26 o 
   5   7   1       51.16       50.14      6.33 o 
   6   7   1      125.39      142.10     15.57 o 
   7   7   1       52.17       52.80      7.92 o 
   8   7   1        4.94        6.87      4.47 o 
  -7   8   1       11.51       21.63      6.70 o 
  -6   8   1       86.65       89.80      9.77 o 
  -5   8   1      437.88      397.47     14.53 o 
  -4   8   1       60.50       73.22      8.11 o 
  -3   8   1      139.98      124.32     12.93 o 
  -2   8   1      211.68      191.90      8.89 o 
  -1   8   1        3.50        3.75      2.55 o 
   0   8   1       31.86       34.50      3.69 o 
   1   8   1        7.94        4.05      3.06 o 
   2   8   1      394.85      472.20     13.44 o 
   3   8   1      444.88      448.62     11.94 o 
   4   8   1      199.32      215.53      9.19 o 
   5   8   1       36.43       45.45      6.35 o 
   6   8   1       44.42       50.85      8.69 o 
   7   8   1        2.92       13.38      5.53 o 
  -7   9   1        3.95       25.71      7.56 o 
  -6   9   1        3.24       11.36     12.10 o 
  -5   9   1        0.47        6.43      5.12 o 
  -4   9   1        0.31        1.32      5.09 o 
  -3   9   1       78.96      105.28     10.43 o 
  -2   9   1       46.26       54.57      6.55 o 
  -1   9   1      114.97      117.24      7.19 o 
   0   9   1        0.62       14.25      4.72 o 
   1   9   1      239.83      183.89      6.60 o 
   2   9   1       15.49       28.11      3.99 o 
   3   9   1       14.86       33.88      5.12 o 
   4   9   1      178.44      147.45     13.25 o 
   5   9   1        0.52        7.82      6.42 o 
   6   9   1       27.27       46.69     12.03 o 
   7   9   1        1.90       20.92      8.88 o 
  -6  10   1        2.70       13.15      5.98 o 
  -5  10   1       81.35       82.63      9.39 o 
  -4  10   1      138.78      136.28     10.13 o 
  -3  10   1      208.19      195.44     10.60 o 
  -2  10   1       10.23       16.22      5.21 o 
  -1  10   1       57.68       57.64      6.52 o 
   0  10   1       54.76       55.20     11.73 o 
   1  10   1        0.26        7.56      4.42 o 
   2  10   1       32.77       23.95      5.58 o 
   3  10   1        0.04       -4.09      4.60 o 
   4  10   1      127.55      149.67     13.14 o 
   5  10   1       37.82       38.49      9.96 o 
   6  10   1        6.36       21.49      6.87 o 
  -5  11   1        2.59        6.94      8.63 o 
  -4  11   1       23.00       26.29     10.25 o 
  -3  11   1       78.61       86.32     15.42 o 
  -2  11   1        0.82        0.02      8.20 o 
  -1  11   1       34.95       31.28     10.64 o 
   0  11   1        4.58        2.78      7.77 o 
   1  11   1        1.27        4.84      6.63 o 
   2  11   1        0.10        3.90      5.44 o 
   3  11   1        0.30        1.99      5.59 o 
   4  11   1       13.20       20.40      7.11 o 
   5  11   1        0.02       17.96      6.91 o 
  -4  12   1       18.49       19.82     10.94 o 
  -3  12   1        2.49       10.34      9.76 o 
  -2  12   1       32.50       48.92     13.44 o 
  -1  12   1       18.74       26.05     10.68 o 
   0  12   1        6.02        6.23      8.86 o 
   1  12   1        0.10        0.60      7.52 o 
   2  12   1       40.54       44.10      8.91 o 
   3  12   1        0.00       17.66      6.55 o 
   4  12   1        1.10       27.13      7.24 o 
  -2  13   1        2.05        9.46      9.25 o 
  -1  13   1       29.62       37.14     12.27 o 
   0  13   1       19.72       16.94     10.00 o 
   2  13   1       30.03       82.58     12.03 o 
   1 -12   2        0.76       -4.30      7.92 o 
   2 -12   2        0.00       -2.74      7.60 o 
  -3 -11   2        2.83       16.44      6.51 o 
  -2 -11   2       31.39       43.83      8.91 o 
  -1 -11   2       63.29       76.80     11.16 o 
   0 -11   2       49.64       54.84      7.73 o 
   1 -11   2        1.19       10.11      5.35 o 
   2 -11   2        3.30       11.99      7.28 o 
   3 -11   2        1.45        7.88      6.09 o 
   4 -11   2       57.91       71.95      9.59 o 
  -4 -10   2       12.95       23.00      5.53 o 
  -3 -10   2        0.01        1.52      3.79 o 
  -2 -10   2        4.67       11.61      4.35 o 
  -1 -10   2       17.95        9.23      8.56 o 
   0 -10   2      434.12      429.92     14.63 o 
   1 -10   2        0.54        4.58      5.30 o 
   2 -10   2        2.15       -0.58      5.04 o 
   3 -10   2       60.59       46.87      7.77 o 
   4 -10   2        1.93       10.15      7.57 o 
   5 -10   2        6.26       16.24      6.32 o 
  -5  -9   2       13.29       25.39      8.41 o 
  -4  -9   2       16.40       24.15      5.47 o 
  -3  -9   2      127.43      116.10      8.48 o 
  -2  -9   2       45.94       43.13      6.42 o 
  -1  -9   2        2.64        8.90      3.57 o 
   0  -9   2       52.99       48.89      5.22 o 
   1  -9   2      399.03      392.20     13.44 o 
   2  -9   2        2.93       -1.50      4.89 o 
   3  -9   2       32.58       35.26      7.33 o 
   4  -9   2       23.48       24.49      9.17 o 
   5  -9   2        1.24       10.07      8.34 o 
   6  -9   2        1.11        8.98      5.86 o 
  -6  -8   2        0.03        0.73      5.47 o 
  -5  -8   2       20.61       31.18      5.97 o 
  -4  -8   2       37.98       44.39      6.65 o 
  -3  -8   2      145.05      148.88      8.72 o 
  -2  -8   2       42.90       37.07      5.70 o 
  -1  -8   2       21.53       24.30      4.32 o 
   0  -8   2       35.74       26.06      4.55 o 
   1  -8   2       10.50        9.33      3.33 o 
   2  -8   2        9.08        1.51      4.53 o 
   3  -8   2        0.46        7.92      5.20 o 
   4  -8   2      293.98      245.60     11.77 o 
   5  -8   2        7.69        9.19      5.75 o 
   6  -8   2       12.32       28.69      7.02 o 
   7  -8   2        9.63       16.42      6.04 o 
  -7  -7   2       13.76       37.13      6.99 o 
  -6  -7   2        0.01        8.08      8.31 o 
  -5  -7   2       80.40       71.88      8.30 o 
  -4  -7   2      101.27      109.88      8.93 o 
  -3  -7   2      510.40      458.61     13.80 o 
  -2  -7   2      134.02      145.11      9.06 o 
  -1  -7   2       28.51       24.35      3.73 o 
   0  -7   2       15.44       29.88      3.88 o 
   1  -7   2      169.32      226.11      9.43 o 
   2  -7   2       30.65       53.83      6.58 o 
   3  -7   2       20.16       20.20      5.72 o 
   4  -7   2      482.34      425.36     14.10 o 
   5  -7   2        1.21        1.62     11.77 o 
   6  -7   2        9.66       17.00      6.22 o 
   7  -7   2       10.04       18.83      5.98 o 
   8  -7   2        1.32        8.24      8.36 o 
  -7  -6   2       21.33       26.53     13.70 o 
  -6  -6   2       10.92       19.35      7.76 o 
  -5  -6   2        0.30        3.19      4.30 o 
  -4  -6   2      944.67      789.37     18.12 o 
  -3  -6   2      259.43      217.26      9.31 o 
  -2  -6   2       15.92       26.24      3.60 o 
  -1  -6   2        0.37        4.10      2.40 o 
   0  -6   2       28.55       55.34      4.39 o 
   1  -6   2      480.26      475.90     11.69 o 
   2  -6   2       95.95       92.56      7.01 o 
   3  -6   2       97.02      109.79      8.04 o 
   4  -6   2      568.33      597.17     15.73 o 
   5  -6   2      482.32      442.38     14.51 o 
   6  -6   2       49.45       40.90      7.38 o 
   7  -6   2       14.84       18.12      5.96 o 
   8  -6   2       37.98       38.42      7.42 o 
  -8  -5   2       25.41       29.71      6.14 o 
  -7  -5   2        0.05        1.18      7.11 o 
  -6  -5   2      472.56      375.20     21.17 o 
  -5  -5   2        0.45        2.93      4.68 o 
  -4  -5   2        9.10       19.85      6.29 o 
  -3  -5   2      725.91      693.20     15.25 o 
  -2  -5   2      443.99      415.38     11.08 o 
  -1  -5   2        3.15        2.62      2.07 o 
   0  -5   2      283.88      302.70     11.16 o 
   1  -5   2      502.77      519.15      9.27 o 
   2  -5   2       24.35       54.01      5.46 o 
   3  -5   2       17.49        8.57      3.87 o 
   4  -5   2       23.18       37.31      5.74 o 
   5  -5   2       31.39       33.07      6.08 o 
   6  -5   2       44.73       45.98      7.23 o 
   7  -5   2        2.71        4.73      4.87 o 
   8  -5   2       29.58       40.14     12.23 o 
   9  -5   2       16.05       37.27     11.03 o 
  -8  -4   2        0.47       12.97      4.77 o 
  -7  -4   2        3.36       13.69      4.82 o 
  -6  -4   2      245.27      240.92     11.61 o 
  -5  -4   2      393.06      305.77     15.40 o 
  -4  -4   2        4.14       11.77      6.30 o 
  -3  -4   2      288.12      254.25     14.66 o 
  -2  -4   2        0.40        2.50      2.32 o 
  -1  -4   2      190.56      178.79      5.90 o 
   0  -4   2       20.65       53.50      3.55 o 
   1  -4   2        6.06       23.69      2.59 o 
   2  -4   2     1296.56     1157.37     24.42 o 
   3  -4   2        3.86       33.78      4.70 o 
   4  -4   2       60.81       57.75      6.04 o 
   5  -4   2        0.55        7.79      4.40 o 
   6  -4   2        0.66        4.43      4.49 o 
   7  -4   2       10.11       20.49      5.92 o 
   8  -4   2        9.95       23.42     10.34 o 
   9  -4   2       71.84       76.86     13.92 o 
  -8  -3   2        9.14       20.49      5.19 o 
  -7  -3   2       69.41       69.70      7.97 o 
  -6  -3   2        0.08        3.76      3.88 o 
  -5  -3   2       91.60      100.67     15.07 o 
  -4  -3   2      113.57      112.65      6.84 o 
  -3  -3   2      342.00      334.70     14.30 o 
  -2  -3   2     1273.40     1257.12     27.27 o 
  -1  -3   2       58.37       73.73      4.32 o 
   0  -3   2      627.83      679.86      9.08 o 
   1  -3   2     1884.62     1971.42     21.89 o 
   2  -3   2      333.19      266.20      7.69 o 
   3  -3   2       96.62      141.42      6.56 o 
   4  -3   2      686.81      691.38     14.56 o 
   5  -3   2      652.14      567.76     14.74 o 
   6  -3   2      106.44       97.56      9.84 o 
   7  -3   2       74.78       55.75     11.45 o 
   8  -3   2      285.50      255.25     16.98 o 
   9  -3   2        1.14       33.31      9.65 o 
  -8  -2   2       27.06       31.66      5.98 o 
  -7  -2   2        2.54        5.77      4.80 o 
  -6  -2   2      225.30      201.83     10.65 o 
  -5  -2   2        3.50        7.18      3.46 o 
  -4  -2   2      158.67      153.76      7.33 o 
  -3  -2   2      840.06      836.41     29.63 o 
  -2  -2   2     1016.14     1038.96     21.79 o 
  -1  -2   2      375.74      366.63      7.91 o 
   0  -2   2       23.34       13.18      2.06 o 
   1  -2   2      710.24      658.60     15.97 o 
   2  -2   2        4.27       14.23      3.74 o 
   3  -2   2     1815.88     1805.75     15.35 o 
   4  -2   2       88.99       88.87      5.91 o 
   5  -2   2      289.29      288.11      9.88 o 
   6  -2   2        0.53        1.59      5.29 o 
   7  -2   2        3.89       -1.56      5.72 o 
   8  -2   2        6.33       18.05      7.39 o 
   9  -2   2       53.40       91.36     14.20 o 
  -9  -1   2       15.49       33.68      8.84 o 
  -8  -1   2       19.48       22.93      8.65 o 
  -7  -1   2      423.67      362.06     12.86 o 
  -6  -1   2      120.47      113.79     11.66 o 
  -5  -1   2      142.43      123.51      7.18 o 
  -4  -1   2       24.01       38.70      4.52 o 
  -3  -1   2      333.22      434.18     10.19 o 
  -2  -1   2      269.06      254.49      6.96 o 
  -1  -1   2        2.86       17.36      3.31 o 
   0  -1   2     2309.95     1904.89     24.49 o 
   1  -1   2       35.55       42.30      4.22 o 
   2  -1   2     8680.53     9461.31     64.95 o 
   3  -1   2       36.98       18.87      1.96 o 
   4  -1   2     1019.82     1020.95     15.56 o 
   5  -1   2       17.75       29.08      3.48 o 
   6  -1   2       66.52      107.11     11.47 o 
   7  -1   2        7.76       17.21      7.22 o 
   8  -1   2        1.36       14.67      7.15 o 
   9  -1   2        2.57       11.62      7.49 o 
  -9   0   2       33.07       37.08      9.80 o 
  -8   0   2       14.40       41.15      9.38 o 
  -7   0   2        4.29       17.36      4.62 o 
  -6   0   2       45.03       54.50      6.22 o 
  -5   0   2      213.50      211.87     13.28 o 
  -4   0   2      559.61      513.66      8.11 o 
  -3   0   2      218.26      216.40      4.70 o 
  -2   0   2     3522.27     3746.78     32.00 o 
  -1   0   2     1744.88     1680.74     23.27 o 
   0   0   2      262.17      218.38      5.87 o 
   1   0   2     1246.76     1430.01     18.30 o 
   2   0   2     5070.90     4828.44     35.69 o 
   3   0   2      796.63      847.52     11.33 o 
   4   0   2       11.81       14.06      2.78 o 
   5   0   2       23.32       29.90      3.79 o 
   6   0   2        3.70        7.17      3.35 o 
   7   0   2      392.57      345.85     17.47 o 
   8   0   2        6.73       10.64      6.83 o 
   9   0   2        3.04        6.25      6.32 o 
  -9   1   2        3.56        9.21      6.30 o 
  -8   1   2        6.98       19.95      8.01 o 
  -7   1   2        5.14        8.74      6.85 o 
  -6   1   2      139.61      137.29      7.39 o 
  -5   1   2      903.45      867.15     13.36 o 
  -4   1   2        4.08        5.64      1.88 o 
  -3   1   2      352.30      305.60      5.83 o 
  -2   1   2      921.71     1069.26     19.29 o 
  -1   1   2     1786.82     1607.77     21.60 o 
   0   1   2       12.31       26.74      2.55 o 
   1   1   2       11.03       36.03      2.00 o 
   2   1   2     5040.07     5285.35     52.89 o 
   3   1   2     1851.97     1734.30     21.12 o 
   4   1   2     1724.31     1657.63     19.59 o 
   5   1   2      587.37      625.71     12.56 o 
   6   1   2       12.68       14.05      3.93 o 
   7   1   2      144.11      139.79      9.62 o 
   8   1   2        0.10        4.95      5.91 o 
   9   1   2        0.36       20.62      7.82 o 
  -9   2   2        5.25       14.41      8.86 o 
  -8   2   2       60.58       55.00     12.42 o 
  -7   2   2        1.53        7.79      6.94 o 
  -6   2   2        3.01        6.55      6.25 o 
  -5   2   2       83.41       75.06      5.75 o 
  -4   2   2       56.04       61.97      4.76 o 
  -3   2   2       58.05       51.43      3.79 o 
  -2   2   2       36.92       69.01      3.73 o 
  -1   2   2       15.07       35.86      3.47 o 
   0   2   2       76.67       84.92      2.27 o 
   1   2   2     1008.72     1070.78     10.30 o 
   2   2   2     1506.23     1588.72     15.52 o 
   3   2   2      474.97      424.81      8.28 o 
   4   2   2       11.33       12.44      2.98 o 
   5   2   2      613.43      573.38     12.35 o 
   6   2   2       67.23       76.40      6.44 o 
   7   2   2      364.60      269.18     23.16 o 
   8   2   2      154.37      152.50     12.70 o 
   9   2   2       77.78       88.51     12.89 o 
  -9   3   2        7.62       11.92      8.86 o 
  -8   3   2      268.12      236.66     17.66 o 
  -7   3   2       77.94      104.91     13.79 o 
  -6   3   2      168.86      145.21      8.94 o 
  -5   3   2        7.15       16.06      4.04 o 
  -4   3   2      764.95      831.93     15.33 o 
  -3   3   2      442.00      433.09      9.91 o 
  -2   3   2        6.36       20.72      2.78 o 
  -1   3   2     2952.40     3228.56     22.20 o 
   0   3   2      211.23      169.67      5.47 o 
   1   3   2      495.01      488.72      6.15 o 
   2   3   2      939.83     1044.99     20.11 o 
   3   3   2      333.44      284.58      7.08 o 
   4   3   2      133.47      130.36      7.66 o 
   5   3   2        0.17        3.46      2.83 o 
   6   3   2        0.33        8.07      3.53 o 
   7   3   2       48.87       43.32      6.38 o 
   8   3   2       10.82       16.18      4.66 o 
   9   3   2       17.73       37.27      9.51 o 
  -8   4   2       26.50       38.39     11.39 o 
  -7   4   2      750.31      597.39     24.56 o 
  -6   4   2       51.40       58.27      7.60 o 
  -5   4   2       54.20       45.32      8.45 o 
  -4   4   2       65.17       74.93      8.34 o 
  -3   4   2       76.00       83.49      3.23 o 
  -2   4   2       48.33       47.47      4.44 o 
  -1   4   2      769.49      716.13      8.08 o 
   0   4   2      966.77      912.83      8.96 o 
   1   4   2      267.87      226.74      7.19 o 
   2   4   2        0.96        6.36      1.80 o 
   3   4   2      100.34      100.40      4.81 o 
   4   4   2      172.89      170.95      6.81 o 
   5   4   2       88.71      100.71      6.66 o 
   6   4   2        0.30       -1.64      2.92 o 
   7   4   2        9.78        9.19      4.25 o 
   8   4   2       13.96       20.37      5.00 o 
   9   4   2        0.54       15.19      7.74 o 
  -8   5   2        3.46       12.22      8.09 o 
  -7   5   2       20.99       49.14     10.94 o 
  -6   5   2      124.20      125.22      8.55 o 
  -5   5   2       92.07      103.83      7.52 o 
  -4   5   2        0.01        7.39      3.65 o 
  -3   5   2       80.07       81.27      2.91 o 
  -2   5   2        1.12        7.44      1.60 o 
  -1   5   2      342.00      354.84      8.56 o 
   0   5   2     2640.97     2954.55     21.67 o 
   1   5   2       85.48       53.11      2.70 o 
   2   5   2      175.16      207.77      4.85 o 
   3   5   2      212.49      241.60      7.22 o 
   4   5   2       14.51       25.91      5.09 o 
   5   5   2       39.58       56.86      5.76 o 
   6   5   2        1.84        3.56      3.79 o 
   7   5   2       23.34       23.64      5.21 o 
   8   5   2        9.30       16.38      4.76 o 
   9   5   2       10.65       23.16      5.39 o 
  -8   6   2       47.61       69.52     13.15 o 
  -7   6   2      254.89      204.78     11.18 o 
  -6   6   2       60.36       55.76      7.60 o 
  -5   6   2       77.91       93.61      8.34 o 
  -4   6   2       72.81       74.32      9.13 o 
  -3   6   2       73.18       85.20      6.42 o 
  -2   6   2      527.92      520.92      8.15 o 
  -1   6   2       97.05       87.46      3.76 o 
   0   6   2      650.13      578.24      8.43 o 
   1   6   2      641.10      679.40      9.20 o 
   2   6   2        0.19        7.20      2.00 o 
   3   6   2     1525.29     1522.95     15.94 o 
   4   6   2       10.11        7.38      2.99 o 
   5   6   2      555.98      529.69     13.59 o 
   6   6   2       37.50       36.09     13.32 o 
   7   6   2       44.14       50.55      6.90 o 
   8   6   2        0.05        5.39      4.38 o 
   9   6   2        0.10       22.37     16.01 o 
  -8   7   2        0.20       15.26      8.20 o 
  -7   7   2      145.45      135.53     10.38 o 
  -6   7   2      101.61      115.65     10.05 o 
  -5   7   2        6.46        9.21      4.88 o 
  -4   7   2        3.93        1.63      3.82 o 
  -3   7   2       16.69       18.67      4.38 o 
  -2   7   2        8.09        8.71      2.38 o 
  -1   7   2      212.89      217.68      5.93 o 
   0   7   2      194.66      219.39      5.74 o 
   1   7   2       65.46      108.45      4.19 o 
   2   7   2      823.82      798.71     11.20 o 
   3   7   2       85.63       74.16      4.04 o 
   4   7   2       37.53       46.24      5.20 o 
   5   7   2      319.67      289.09     17.32 o 
   6   7   2      609.19      528.14     15.01 o 
   7   7   2        0.07        8.27      4.44 o 
   8   7   2       44.59       43.79      6.96 o 
  -7   8   2        0.21       10.71      5.39 o 
  -6   8   2      161.67      162.52     10.44 o 
  -5   8   2      663.45      595.33     21.56 o 
  -4   8   2      629.12      584.83     16.21 o 
  -3   8   2        7.37       12.86      4.47 o 
  -2   8   2       30.10       34.97      5.20 o 
  -1   8   2      105.81       86.66      4.77 o 
   0   8   2      109.41       99.17      4.66 o 
   1   8   2       17.21       23.36      3.00 o 
   2   8   2      137.50      119.26      4.96 o 
   3   8   2      164.08      114.65      5.04 o 
   4   8   2      106.15       87.25      6.43 o 
   5   8   2      111.87      102.37      9.53 o 
   6   8   2      167.24      165.32     17.02 o 
   7   8   2       38.07       29.05     10.47 o 
   8   8   2       29.38       63.69     12.99 o 
  -7   9   2       48.54       59.39     12.77 o 
  -6   9   2        5.66        6.35      5.33 o 
  -5   9   2       57.84       72.82      8.73 o 
  -4   9   2      168.63      155.57      9.56 o 
  -3   9   2        1.36       13.47      4.84 o 
  -2   9   2      182.24      188.31      9.34 o 
  -1   9   2      105.52       94.80      5.51 o 
   0   9   2       50.66       56.47      4.50 o 
   1   9   2       73.70       90.62      5.18 o 
   2   9   2       42.73       29.56      5.37 o 
   3   9   2      360.02      300.05     17.00 o 
   4   9   2       63.80       57.81     10.56 o 
   5   9   2      100.61      111.54     14.26 o 
   6   9   2      108.11      104.29     15.27 o 
   7   9   2       11.02       24.07      9.51 o 
  -6  10   2        1.97       11.47      5.64 o 
  -5  10   2        0.13        4.76      5.00 o 
  -4  10   2      233.19      191.61     10.47 o 
  -3  10   2        0.99        6.63      4.72 o 
  -2  10   2       22.02       30.69      9.75 o 
  -1  10   2      102.70      125.74     13.51 o 
   0  10   2       21.23       28.95      7.22 o 
   1  10   2      126.40      139.37     14.46 o 
   2  10   2       17.29       22.58      5.37 o 
   3  10   2      567.25      487.09     21.90 o 
   4  10   2       14.93        9.61      7.26 o 
   5  10   2        0.08        4.32      5.93 o 
   6  10   2       23.10       31.21      8.50 o 
   7  10   2       29.39       47.55     12.16 o 
  -5  11   2        0.29        4.33      8.52 o 
  -4  11   2       51.58       61.53     13.19 o 
  -3  11   2       42.12       37.66     11.75 o 
  -2  11   2       10.00       16.08      9.25 o 
  -1  11   2      114.09      111.82     15.11 o 
   0  11   2       34.58       34.60     10.47 o 
   1  11   2       85.49      100.08     10.95 o 
   2  11   2      186.70      152.78      9.18 o 
   3  11   2        0.62        4.33      6.51 o 
   4  11   2        1.66       13.10      6.96 o 
   5  11   2        2.07       11.30      6.61 o 
   6  11   2        0.03       25.52      8.50 o 
  -4  12   2       36.90       41.54     12.61 o 
  -3  12   2        0.58       -4.37      8.13 o 
  -2  12   2        0.04       -4.26      8.67 o 
  -1  12   2       15.49        9.55      9.25 o 
   0  12   2       10.42        2.74      7.69 o 
   1  12   2        0.02        6.52      6.36 o 
   2  12   2       33.73       41.32      9.06 o 
   3  12   2       25.42       38.04      8.73 o 
   4  12   2       16.71       25.73      8.13 o 
   5  12   2        2.39       35.77      8.61 o 
  -3  13   2        0.10        0.90      8.59 o 
  -2  13   2        3.93       11.33     10.47 o 
  -1  13   2       32.06       41.86     12.82 o 
   0  13   2       15.87       23.19     10.64 o 
   1  13   2        0.88        7.36      8.65 o 
   2  13   2       55.22       66.11     10.60 o 
   3  13   2       16.05       26.93      7.60 o 
  -2 -11   3       16.51       21.56      5.36 o 
  -1 -11   3        6.33       14.80      5.10 o 
   0 -11   3       48.17       38.05     10.02 o 
   1 -11   3        3.45       12.32      6.10 o 
   2 -11   3       10.76       11.21      6.56 o 
   3 -11   3        4.07       17.54      6.53 o 
  -3 -10   3        6.09       20.72      5.26 o 
  -2 -10   3        1.18       15.10      4.98 o 
  -1 -10   3       33.89       48.10      6.87 o 
   0 -10   3        8.39       18.32      6.19 o 
   1 -10   3       16.48       11.41      5.92 o 
   2 -10   3       13.98       22.76      6.71 o 
   3 -10   3       20.70       33.05      7.09 o 
   4 -10   3       11.11       12.34      6.76 o 
   5 -10   3       76.63       73.48      9.92 o 
  -5  -9   3        0.08       12.94      8.56 o 
  -4  -9   3        0.07       11.51      7.22 o 
  -3  -9   3      160.82      140.36      8.81 o 
  -2  -9   3        0.95        7.14      4.06 o 
  -1  -9   3       27.90       26.17      5.61 o 
   0  -9   3       26.42       43.41      5.35 o 
   1  -9   3      146.19      132.38     20.11 o 
   2  -9   3       21.55       18.18      6.15 o 
   3  -9   3       26.91       40.86      9.66 o 
   4  -9   3        2.41       11.58      6.36 o 
   5  -9   3      175.20      163.85     14.50 o 
   6  -9   3      132.57      128.21     12.03 o 
  -5  -8   3       11.55       19.61      5.49 o 
  -4  -8   3       23.92       22.85      5.75 o 
  -3  -8   3       19.26       25.73     11.51 o 
  -2  -8   3      106.59      124.82      8.09 o 
  -1  -8   3       43.00       35.19      5.91 o 
   0  -8   3       36.33       35.64      4.83 o 
   1  -8   3      145.20      155.77      9.39 o 
   2  -8   3       13.91        7.72      5.23 o 
   3  -8   3      119.26      118.21     10.16 o 
   4  -8   3        7.71        3.62      5.69 o 
   5  -8   3        0.35        1.38      5.39 o 
   6  -8   3       91.55       91.90     10.68 o 
   7  -8   3        7.95       22.34      9.36 o 
  -6  -7   3       19.34       41.82      7.54 o 
  -5  -7   3       46.18       42.75      7.53 o 
  -4  -7   3       24.46       19.16      5.28 o 
  -3  -7   3      575.80      516.23     28.97 o 
  -2  -7   3       35.30       38.71      6.25 o 
  -1  -7   3      158.82      154.87      8.20 o 
   0  -7   3        4.28        3.50      3.12 o 
   1  -7   3        0.13       -0.25      4.23 o 
   2  -7   3       89.81      103.38      8.18 o 
   3  -7   3        8.14       12.29      5.47 o 
   4  -7   3      287.26      235.52     11.74 o 
   5  -7   3        2.09        5.82      5.51 o 
   6  -7   3       23.06       28.82      7.29 o 
   7  -7   3        0.65       10.57      6.14 o 
   8  -7   3        0.00       26.27      9.76 o 
  -7  -6   3       52.61       78.58      9.27 o 
  -6  -6   3        0.33        2.19      5.00 o 
  -5  -6   3       38.84       42.57      7.16 o 
  -4  -6   3       72.92       73.47      8.17 o 
  -3  -6   3        1.03        8.15      4.62 o 
  -2  -6   3      177.70      159.26      8.34 o 
  -1  -6   3       92.66       92.39      6.99 o 
   0  -6   3       37.91       45.64      4.52 o 
   1  -6   3      165.69      156.41      8.19 o 
   2  -6   3       80.22       74.88      7.16 o 
   3  -6   3        4.11        6.87      4.62 o 
   4  -6   3      147.93      133.43      9.47 o 
   5  -6   3       90.83       58.79      9.61 o 
   6  -6   3       59.57       80.31      9.26 o 
   7  -6   3        0.31        5.00      5.58 o 
   8  -6   3       20.44       38.41     11.00 o 
  -7  -5   3        0.00       18.29      6.11 o 
  -6  -5   3        0.16        2.79      5.33 o 
  -5  -5   3        8.63       11.67      5.22 o 
  -4  -5   3      523.68      448.16     14.17 o 
  -3  -5   3       14.69       14.04      4.36 o 
  -2  -5   3       41.73       40.49      5.27 o 
  -1  -5   3       49.33       69.63      5.87 o 
   0  -5   3      232.53      221.85     12.53 o 
   1  -5   3      206.37      205.82      8.23 o 
   2  -5   3       34.52       60.26      6.06 o 
   3  -5   3       11.87       29.03      5.45 o 
   4  -5   3       92.69       53.18      6.87 o 
   5  -5   3        7.75       22.25      5.87 o 
   6  -5   3       37.34       24.88      6.45 o 
   7  -5   3        4.64        9.19      8.73 o 
   8  -5   3        0.08        1.93      9.49 o 
  -8  -4   3        3.91       29.95      5.87 o 
  -7  -4   3       14.27       15.71      5.22 o 
  -6  -4   3        6.08       17.02      7.60 o 
  -5  -4   3      140.48      146.89     13.59 o 
  -4  -4   3       44.85       41.33      6.20 o 
  -3  -4   3      498.91      419.27     12.20 o 
  -2  -4   3      183.14      179.78      7.71 o 
  -1  -4   3       26.81       36.94      4.25 o 
   0  -4   3       89.97      103.38      5.57 o 
   1  -4   3      153.81      133.49      6.35 o 
   2  -4   3      153.85      194.99      7.92 o 
   3  -4   3        4.74        0.83      3.12 o 
   4  -4   3      115.14      134.02      9.21 o 
   5  -4   3       12.84       25.73      5.91 o 
   6  -4   3      195.38      216.20     11.11 o 
   7  -4   3        8.91       13.23      8.16 o 
   8  -4   3       51.31       72.34     13.87 o 
   9  -4   3       22.85       45.67     11.67 o 
  -8  -3   3       14.20       23.68     13.24 o 
  -7  -3   3        8.78        9.45      4.74 o 
  -6  -3   3      101.96      101.12      9.16 o 
  -5  -3   3      192.62      152.86      8.94 o 
  -4  -3   3      310.15      299.69     16.08 o 
  -3  -3   3      111.84      108.87      6.73 o 
  -2  -3   3       56.14       59.46      5.54 o 
  -1  -3   3      426.03      434.85     10.10 o 
   0  -3   3      642.91      594.33     11.07 o 
   1  -3   3      148.10      218.21      9.80 o 
   2  -3   3      160.85      134.20      6.30 o 
   3  -3   3       69.35       93.65      6.21 o 
   4  -3   3       35.21       41.43      2.75 o 
   5  -3   3       29.85       29.18      5.50 o 
   6  -3   3       73.17       94.57     11.37 o 
   7  -3   3       31.91       24.43      8.67 o 
   8  -3   3        2.03       17.47      7.92 o 
   9  -3   3       41.90       42.09     10.10 o 
  -8  -2   3       45.04       66.67      8.29 o 
  -7  -2   3       30.80       46.35      6.86 o 
  -6  -2   3        7.49       12.61      4.73 o 
  -5  -2   3      182.66      157.14      8.77 o 
  -4  -2   3       73.11       85.42      6.47 o 
  -3  -2   3     1648.13     1724.73     23.71 o 
  -2  -2   3      517.81      465.76     10.76 o 
  -1  -2   3      223.95      205.02      6.59 o 
   0  -2   3     2123.69     2242.26     32.01 o 
   1  -2   3      162.88      117.26      6.87 o 
   2  -2   3      806.42      724.56     16.57 o 
   3  -2   3      380.44      425.58      8.02 o 
   4  -2   3      766.89      946.20     12.75 o 
   5  -2   3       83.73       55.37      8.18 o 
   6  -2   3        1.44        9.57      5.65 o 
   7  -2   3      169.52      182.90     13.94 o 
   8  -2   3      112.05      147.88     15.71 o 
   9  -2   3       70.35       92.49     14.17 o 
  -8  -1   3      135.07      125.18     15.44 o 
  -7  -1   3      205.89      199.98     10.28 o 
  -6  -1   3      126.55      134.31      8.43 o 
  -5  -1   3        1.70       -0.44      3.06 o 
  -4  -1   3       28.82       32.51      4.70 o 
  -3  -1   3      506.22      472.93     11.30 o 
  -2  -1   3      978.26     1099.65     16.08 o 
  -1  -1   3     4132.27     3895.36     47.04 o 
   0  -1   3     1767.45     2110.98     28.69 o 
   1  -1   3     1297.76     1427.59     21.99 o 
   2  -1   3      233.72      225.63      8.95 o 
   3  -1   3      102.60      146.70      4.77 o 
   4  -1   3     2391.65     2540.34     31.97 o 
   5  -1   3       17.18       11.24      3.28 o 
   6  -1   3      594.51      570.37     20.60 o 
   7  -1   3        3.53       15.91      7.26 o 
   8  -1   3      136.05      153.68     15.56 o 
   9  -1   3      104.80      111.72     15.01 o 
  -8   0   3       32.72       54.62     10.70 o 
  -7   0   3       44.08       51.26     10.47 o 
  -6   0   3       24.99       19.14     10.33 o 
  -5   0   3        1.89        2.81      3.15 o 
  -4   0   3      608.09      640.27      9.57 o 
  -3   0   3      134.37      130.67      5.98 o 
  -2   0   3     2577.07     2465.42     35.86 o 
   0   0   3     3758.83     4046.90     44.12 o 
   1   0   3      918.53      905.22     15.14 o 
   2   0   3     6285.50     5948.99     64.22 o 
   3   0   3      362.34      278.81      6.55 o 
   4   0   3      163.64      201.47      8.04 o 
   5   0   3       13.06       11.70      3.20 o 
   6   0   3       97.66       98.57      7.52 o 
   7   0   3       11.44       19.91      7.92 o 
   8   0   3        1.41       20.51      8.13 o 
   9   0   3        5.33        9.04      7.60 o 
  -8   1   3       88.23       94.82     14.84 o 
  -7   1   3      255.35      202.11     15.56 o 
  -6   1   3      123.69      127.17     12.03 o 
  -5   1   3       47.35       65.71      9.14 o 
  -4   1   3       37.67       45.30      3.96 o 
  -3   1   3     1006.70     1141.49     15.66 o 
  -2   1   3       13.09       12.74      3.23 o 
  -1   1   3     3251.34     3117.87     37.36 o 
   0   1   3     3881.37     3933.21     41.41 o 
   1   1   3      564.39      643.73      8.31 o 
   2   1   3    16934.73    18702.01    121.17 o 
   3   1   3      148.16      155.71      5.17 o 
   4   1   3       58.89       60.13      4.33 o 
   5   1   3      225.19      211.42      7.67 o 
   6   1   3       24.58       28.46      4.68 o 
   7   1   3      102.59      101.99      7.66 o 
   8   1   3        0.15        6.19      5.97 o 
   9   1   3       10.72       33.57      9.04 o 
  10   1   3       16.28       33.23      8.50 o 
  -8   2   3       21.40       36.65     11.50 o 
  -7   2   3        3.80        1.56      6.79 o 
  -6   2   3       49.42       60.23     10.02 o 
  -5   2   3        1.35       -0.14      3.27 o 
  -4   2   3      278.46      289.26      8.56 o 
  -3   2   3       26.24       29.67      3.69 o 
  -2   2   3        3.52       11.56      3.17 o 
  -1   2   3      721.59      826.67     14.86 o 
   0   2   3     6437.48     7041.41     71.96 o 
   1   2   3       13.44       39.97      2.32 o 
   2   2   3      828.41      767.02     10.85 o 
   3   2   3       38.30       47.60      3.44 o 
   4   2   3       71.24       78.67      4.87 o 
   5   2   3      258.73      229.38     15.34 o 
   6   2   3       59.38       68.71      8.21 o 
   7   2   3      858.00      719.97     16.37 o 
   8   2   3      325.09      265.74     15.69 o 
   9   2   3        5.68       15.80      6.59 o 
  -8   3   3        3.63       12.76      8.35 o 
  -7   3   3        0.00        7.73      7.17 o 
  -6   3   3       63.89       70.42     10.66 o 
  -5   3   3       15.37       24.80      4.62 o 
  -4   3   3     1551.73     1519.04     23.06 o 
  -3   3   3      491.19      471.17     10.49 o 
  -2   3   3      471.99      488.44      9.65 o 
  -1   3   3       47.87       46.98      2.80 o 
   0   3   3      668.92      729.88     11.47 o 
   1   3   3     3828.95     4022.47     46.46 o 
   2   3   3     3073.59     3254.92     26.44 o 
   3   3   3      236.93      239.67      6.33 o 
   4   3   3      157.73      135.86      6.56 o 
   5   3   3      405.28      373.32     10.23 o 
   6   3   3       29.16       33.51      5.03 o 
   7   3   3        1.42       -0.37      4.07 o 
   8   3   3       11.16       15.58      4.71 o 
   9   3   3        8.01       21.52      6.57 o 
  -8   4   3       27.50       48.73     12.05 o 
  -7   4   3       40.11       49.28     10.94 o 
  -6   4   3        0.22       -0.83      5.72 o 
  -5   4   3        4.50        3.66      3.60 o 
  -4   4   3        1.93        8.15      3.31 o 
  -3   4   3      816.97      903.07     15.45 o 
  -2   4   3     1829.36     1789.20     15.99 o 
  -1   4   3        0.03       13.14      1.76 o 
   0   4   3      410.25      512.00      6.79 o 
   1   4   3      646.46      616.29     14.37 o 
   2   4   3      219.46      200.69      7.85 o 
   3   4   3      255.78      277.70      7.01 o 
   4   4   3       94.24       91.00      5.24 o 
   5   4   3      134.74      117.23     15.80 o 
   6   4   3      140.11      107.23      6.98 o 
   7   4   3        0.84        3.44      3.91 o 
   8   4   3       30.55       37.77      6.20 o 
   9   4   3        3.62       13.30      6.17 o 
  -8   5   3      105.22      106.08     15.12 o 
  -7   5   3        1.27        6.19      6.46 o 
  -6   5   3       26.01       14.96      5.14 o 
  -5   5   3        3.11       12.94      7.39 o 
  -4   5   3      194.93      218.36     17.18 o 
  -3   5   3      119.82       99.89      5.71 o 
  -2   5   3     1384.65     1721.78     15.90 o 
  -1   5   3      418.26      503.78      8.92 o 
   0   5   3      389.13      404.81      5.89 o 
   1   5   3      329.30      274.88     10.45 o 
   2   5   3      749.13      632.55      9.17 o 
   3   5   3      410.29      511.16      9.83 o 
   4   5   3      534.07      535.60     11.39 o 
   5   5   3       13.67       38.38      8.66 o 
   6   5   3       63.21       78.82     13.95 o 
   7   5   3        1.03        2.91      3.66 o 
   8   5   3        0.18        4.32      3.92 o 
   9   5   3        1.75       10.70     10.89 o 
  -8   6   3       19.32       22.72      8.61 o 
  -7   6   3        0.82        5.91      7.34 o 
  -6   6   3       43.16       45.27      8.56 o 
  -5   6   3      128.25      118.19      8.07 o 
  -4   6   3        0.54        4.36      3.53 o 
  -3   6   3       67.51       68.21      5.88 o 
  -2   6   3     1591.11     1560.09     21.47 o 
  -1   6   3      436.69      490.07      8.86 o 
   0   6   3       95.97       89.51      3.48 o 
   1   6   3       54.33       49.89      5.96 o 
   2   6   3      326.98      410.37      9.53 o 
   3   6   3       24.03       24.02      6.21 o 
   4   6   3      152.83      170.28      8.23 o 
   5   6   3       56.20       34.21      4.75 o 
   6   6   3       63.19       55.72     13.72 o 
   7   6   3        7.14        4.98      7.20 o 
   8   6   3       19.24       31.15      5.71 o 
   9   6   3        0.67       12.65      4.64 o 
  -8   7   3       13.34       20.70      8.35 o 
  -7   7   3       20.09       21.52     10.11 o 
  -6   7   3        0.17        0.99      4.46 o 
  -5   7   3      138.22      127.50      8.63 o 
  -4   7   3       76.42       83.25      7.53 o 
  -3   7   3        1.16        2.77      3.16 o 
  -2   7   3      125.56      117.25      4.59 o 
  -1   7   3      764.45      887.40     13.90 o 
   0   7   3      304.17      349.98     11.57 o 
   1   7   3      175.32      173.45      4.90 o 
   2   7   3      241.65      288.08      8.97 o 
   3   7   3     1020.05      997.54     12.81 o 
   4   7   3       39.72       48.46      4.10 o 
   5   7   3        0.25        6.41      3.36 o 
   6   7   3       15.42       12.38      4.59 o 
   7   7   3      463.78      428.75     14.09 o 
   8   7   3        0.01       12.63      8.95 o 
  -7   8   3       14.12       21.79      6.27 o 
  -6   8   3       30.89       40.09      7.32 o 
  -5   8   3       48.04       55.61      7.62 o 
  -4   8   3      627.09      616.53     16.70 o 
  -3   8   3       62.94       86.75     14.25 o 
  -2   8   3        7.70       12.97      3.68 o 
  -1   8   3       21.92       23.91      3.93 o 
   0   8   3       17.31       33.26      3.13 o 
   1   8   3       94.31      123.85      5.70 o 
   2   8   3      148.46      141.36      4.96 o 
   3   8   3        0.32       -0.49      1.96 o 
   4   8   3        1.39       11.92      7.49 o 
   5   8   3       61.73       67.98     11.90 o 
   6   8   3       37.65       30.53      9.63 o 
   7   8   3       11.53       25.95     10.21 o 
   8   8   3       19.77       43.55     10.81 o 
  -7   9   3        0.00       -2.24      5.19 o 
  -6   9   3       16.64       25.21      6.15 o 
  -5   9   3        9.13       18.87      5.95 o 
  -4   9   3        3.92       19.00     10.58 o 
  -3   9   3       91.10       93.69     12.24 o 
  -2   9   3      608.26      599.76     14.67 o 
  -1   9   3      341.75      322.41     14.47 o 
   0   9   3      197.73      233.04     16.18 o 
   1   9   3        2.11        4.00      3.72 o 
   2   9   3        2.53        2.22      4.61 o 
   3   9   3       28.14       39.66      5.79 o 
   4   9   3       35.80       47.91     10.45 o 
   5   9   3       24.91       26.25      9.46 o 
   6   9   3        0.19        5.99      7.94 o 
   7   9   3        4.61       15.03      9.87 o 
   8   9   3       26.75       25.50      8.91 o 
  -6  10   3        6.03       15.34      9.49 o 
  -5  10   3        0.07        1.89      4.68 o 
  -4  10   3      182.54      198.74     17.32 o 
  -3  10   3       12.58       10.68      8.01 o 
  -2  10   3      208.85      170.66     15.86 o 
  -1  10   3      173.54      186.73     15.80 o 
   0  10   3       83.07       79.45      7.59 o 
   1  10   3       41.33       35.73      6.00 o 
   2  10   3       14.15       11.48      4.87 o 
   3  10   3      201.23      181.58     14.51 o 
   4  10   3       13.69       25.13      8.54 o 
   5  10   3       41.27       43.82     10.70 o 
   6  10   3       25.66       22.56      8.37 o 
   7  10   3       10.60       32.03     10.45 o 
  -5  11   3        5.95       19.97      9.12 o 
  -4  11   3        5.69       10.25      7.94 o 
  -3  11   3        0.01       -3.02      6.51 o 
  -2  11   3       37.15       34.34     10.64 o 
  -1  11   3      732.40      567.14     26.74 o 
   0  11   3       19.83       18.35      8.24 o 
   1  11   3      199.33      174.75      9.66 o 
   2  11   3       22.72       30.52      6.18 o 
   3  11   3      220.40      196.37     15.01 o 
   4  11   3       52.38       52.84     11.13 o 
   5  11   3        0.86        7.66      6.72 o 
   6  11   3       17.21       38.47      9.76 o 
  -4  12   3       10.85       26.70      9.66 o 
  -3  12   3        6.02       16.76      9.89 o 
  -2  12   3        3.85       10.66      9.46 o 
  -1  12   3       28.16       36.29     10.85 o 
   0  12   3      181.36      160.81     15.87 o 
   1  12   3      139.33      155.79     25.39 o 
   2  12   3       19.66       15.11      6.87 o 
   3  12   3        8.16        8.29      7.24 o 
   4  12   3       10.10       15.01      7.75 o 
   5  12   3        8.69       28.35      8.71 o 
  -3  13   3       34.78       38.34     12.76 o 
  -2  13   3        0.59       10.41      9.68 o 
  -1  13   3        5.27        3.15      8.44 o 
   0  13   3       16.35       17.11      9.48 o 
   1  13   3        0.56       -7.19      7.56 o 
   2  13   3        1.42        9.08      4.71 o 
   3  13   3       18.65       29.65      7.88 o 
   4  13   3        0.30       24.64      8.01 o 
  -1  14   3        2.99       -0.69      9.55 o 
   0  14   3        4.88       21.22     10.04 o 
   1  14   3        1.27       -8.16      7.06 o 
   0 -11   4       52.83       51.23     11.54 o 
   1 -11   4        0.16       -1.03      8.63 o 
   2 -11   4       33.88       37.77     10.68 o 
  -2 -10   4        8.03       18.87      5.56 o 
  -1 -10   4        2.35       17.04      8.18 o 
   0 -10   4        3.93       15.91      8.99 o 
   1 -10   4      175.75      148.30     13.77 o 
   2 -10   4       58.89       62.20      8.91 o 
   3 -10   4        8.50       16.70      8.93 o 
   4 -10   4       10.76        9.26      9.83 o 
  -4  -9   4        6.20       27.01      6.04 o 
  -3  -9   4        3.71        6.40      4.61 o 
  -2  -9   4       48.64       64.33      7.86 o 
  -1  -9   4        5.80       15.28      5.19 o 
   0  -9   4        2.59       -0.41      6.96 o 
   1  -9   4      168.87      131.26     14.26 o 
   2  -9   4       40.64       47.48     15.44 o 
   3  -9   4       61.87       42.71      8.29 o 
   4  -9   4       55.11       50.00      8.49 o 
   5  -9   4       16.45       20.77      8.88 o 
   6  -9   4       23.15       34.58     11.00 o 
  -5  -8   4        1.45        7.28      7.07 o 
  -4  -8   4        1.82        4.47      4.62 o 
  -3  -8   4       49.02       69.60      8.34 o 
  -2  -8   4        0.16        4.42      4.21 o 
  -1  -8   4        0.14        1.26      4.98 o 
   0  -8   4       80.40       85.25     11.47 o 
   1  -8   4        0.71        0.79      7.07 o 
   2  -8   4        6.42        6.84      5.70 o 
   3  -8   4      131.56      132.97     10.66 o 
   4  -8   4        4.40        3.95      5.78 o 
   5  -8   4      224.31      220.62     24.89 o 
   6  -8   4        4.56       15.54     10.17 o 
   7  -8   4       15.17       50.08     11.48 o 
  -5  -7   4        7.23       18.14      5.74 o 
  -4  -7   4       90.64       91.28      9.34 o 
  -3  -7   4      204.49      200.68     10.29 o 
  -2  -7   4      339.80      337.04     12.73 o 
  -1  -7   4      344.38      320.81     16.95 o 
   0  -7   4        6.29        0.58      5.82 o 
   1  -7   4      110.75       89.75     11.47 o 
   2  -7   4       29.54       32.62      6.66 o 
   3  -7   4       13.67       13.11      6.03 o 
   4  -7   4      171.37      169.63     10.79 o 
   5  -7   4       18.94       34.66      7.16 o 
   6  -7   4       31.85       62.79     12.91 o 
   7  -7   4       12.94       15.11     10.28 o 
  -6  -6   4       23.39       23.87      6.70 o 
  -5  -6   4        2.58       11.77      5.55 o 
  -4  -6   4      150.01      133.26      9.45 o 
  -3  -6   4       13.92       24.49      5.81 o 
  -2  -6   4       28.90       24.23      5.60 o 
  -1  -6   4       83.21       79.34      7.18 o 
   0  -6   4       66.97       70.72      9.51 o 
   1  -6   4        4.34        4.02      5.22 o 
   2  -6   4       39.19       52.64      6.86 o 
   3  -6   4       19.25       14.53      5.61 o 
   4  -6   4       67.96       73.41      8.53 o 
   5  -6   4        0.86        9.53      5.65 o 
   6  -6   4        1.59       13.60      9.27 o 
   7  -6   4        1.14        0.15      8.54 o 
   8  -6   4        2.76        4.90      8.88 o 
  -7  -5   4       10.74       37.62      7.51 o 
  -6  -5   4        0.00        8.30      5.22 o 
  -5  -5   4        4.53       17.97      5.66 o 
  -4  -5   4      153.54      138.22      9.73 o 
  -3  -5   4      236.02      211.65     10.13 o 
  -2  -5   4        2.84        6.44      3.92 o 
  -1  -5   4       37.76       38.90      5.16 o 
   0  -5   4      178.95      152.14     10.60 o 
   1  -5   4      519.73      547.61     18.50 o 
   2  -5   4       17.62       31.24      7.00 o 
   3  -5   4        1.02       -0.85      3.91 o 
   4  -5   4       76.42       62.78      7.43 o 
   5  -5   4      224.94      132.70     12.65 o 
   6  -5   4        0.76        8.13      8.46 o 
   7  -5   4        7.76       11.75      9.23 o 
   8  -5   4        2.73        3.42      8.33 o 
  -7  -4   4       20.73       36.59      7.32 o 
  -6  -4   4        3.29       14.92      5.64 o 
  -5  -4   4        1.03        8.67      4.98 o 
  -4  -4   4       19.27       21.38      5.70 o 
  -3  -4   4      335.74      343.39     11.88 o 
  -2  -4   4      108.83      113.27      6.98 o 
  -1  -4   4        1.44        3.34      2.74 o 
   0  -4   4      307.82      289.54     12.87 o 
   1  -4   4     2576.44     2666.73     42.05 o 
   2  -4   4      327.43      292.26     13.23 o 
   3  -4   4        3.97        1.48      4.69 o 
   4  -4   4        4.76        2.72      5.89 o 
   5  -4   4      110.40      116.43     12.46 o 
   6  -4   4       16.68       48.19     10.41 o 
   7  -4   4       27.93       32.16      9.76 o 
   8  -4   4        2.94       25.46      9.31 o 
   9  -4   4        0.39       20.79      8.56 o 
  -7  -3   4        5.70       22.96      7.00 o 
  -6  -3   4       15.41       14.71      5.00 o 
  -5  -3   4       66.99       49.18     10.45 o 
  -4  -3   4        2.81       -2.65      3.64 o 
  -3  -3   4      299.92      275.73     10.34 o 
  -2  -3   4       25.27       22.06      4.13 o 
  -1  -3   4      314.96      326.22     13.25 o 
   0  -3   4       47.73       58.60      6.76 o 
   1  -3   4        2.43        5.55      3.38 o 
   2  -3   4      177.18      246.25     11.52 o 
   3  -3   4        6.16        3.81      4.22 o 
   4  -3   4      282.10      240.66     13.30 o 
   5  -3   4      176.45      136.21     11.16 o 
   6  -3   4      436.25      373.96     18.30 o 
   7  -3   4       85.62       76.67     11.97 o 
   8  -3   4        8.50       13.81      7.60 o 
   9  -3   4        3.26       40.66     10.32 o 
  -8  -2   4        0.06        6.25      5.78 o 
  -7  -2   4       30.22       43.42     10.19 o 
  -6  -2   4       34.09       44.01      6.89 o 
  -5  -2   4      131.34      135.65     10.01 o 
  -4  -2   4       34.55       42.83      5.74 o 
  -3  -2   4      290.74      304.14     10.22 o 
  -2  -2   4      438.12      431.27     11.07 o 
  -1  -2   4       69.88       79.58      6.83 o 
   0  -2   4      397.20      335.83     11.97 o 
   1  -2   4        3.41        0.47      2.80 o 
   2  -2   4      389.38      407.87     13.30 o 
   3  -2   4      236.84      238.37      6.82 o 
   4  -2   4      726.59      704.22     11.99 o 
   5  -2   4       82.69       74.81      9.44 o 
   6  -2   4      120.62      109.60     11.99 o 
   7  -2   4        2.47       18.20      7.62 o 
   8  -2   4       16.22       20.58      8.43 o 
   9  -2   4        2.72       28.07      8.67 o 
  -8  -1   4       40.56       48.64     10.15 o 
  -7  -1   4        5.12       20.94      8.09 o 
  -6  -1   4        0.31        4.50      4.94 o 
  -5  -1   4       38.56       28.34      5.41 o 
  -4  -1   4      552.48      473.33     13.11 o 
  -3  -1   4       20.08       17.45      5.16 o 
  -2  -1   4       45.68       90.48      8.58 o 
  -1  -1   4      905.42      880.02     19.72 o 
   0  -1   4       48.91       80.82      5.89 o 
   1  -1   4       64.55       50.50      5.39 o 
   2  -1   4       16.20       11.80      3.53 o 
   3  -1   4     1103.23     1137.55     17.49 o 
   4  -1   4      101.36       66.68      6.46 o 
   5  -1   4       62.25       50.81      4.34 o 
   6  -1   4      142.24      145.59     11.73 o 
   7  -1   4        7.23       25.75      8.71 o 
   8  -1   4       33.11       55.28     10.66 o 
   9  -1   4       98.76      122.06     15.27 o 
  -8   0   4       22.92       24.53      8.26 o 
  -7   0   4       82.66       86.67     13.04 o 
  -6   0   4       84.12       75.58     11.71 o 
  -5   0   4       37.06       43.63      8.71 o 
  -4   0   4       43.90       39.84      7.28 o 
  -3   0   4      224.07      305.54     13.40 o 
  -2   0   4      260.53      298.98     11.88 o 
  -1   0   4       30.13       51.41      5.54 o 
   0   0   4      349.70      275.03      9.29 o 
   1   0   4     1803.59     1836.98     26.46 o 
   2   0   4       73.10       75.02      3.87 o 
   3   0   4      196.77      237.23      6.43 o 
   4   0   4      311.95      392.81      8.86 o 
   5   0   4       53.79       69.12      8.22 o 
   6   0   4      482.87      445.49     11.36 o 
   7   0   4       80.13       69.15     11.26 o 
   8   0   4       37.88       50.31     10.71 o 
   9   0   4       12.01       34.70      8.84 o 
  10   0   4       37.61       76.24     13.14 o 
  -8   1   4       57.70       53.50     12.40 o 
  -7   1   4      185.58      139.46     13.36 o 
  -6   1   4       34.97       45.43      9.36 o 
  -5   1   4      239.92      230.28     14.17 o 
  -4   1   4       94.36       82.05     10.32 o 
  -3   1   4      489.26      529.31     17.11 o 
  -2   1   4       22.12       25.24      4.60 o 
   0   1   4     3338.56     3151.25     36.89 o 
   1   1   4     4643.01     4959.22     52.00 o 
   2   1   4    16271.04    17145.47    112.76 o 
   3   1   4      504.89      455.58      8.70 o 
   4   1   4      362.95      349.93      8.52 o 
   5   1   4      101.91       97.60      5.69 o 
   6   1   4        4.49        2.99      4.54 o 
   7   1   4       13.66       25.52      8.22 o 
   8   1   4       38.32       46.54      9.81 o 
   9   1   4       34.40       56.05     11.07 o 
  10   1   4        6.68       37.74      8.58 o 
  -8   2   4        6.10        7.22      7.62 o 
  -7   2   4        1.97       13.57      7.54 o 
  -6   2   4      171.58      167.70     13.44 o 
  -5   2   4      126.13      109.32     10.66 o 
  -4   2   4        2.09        3.45      2.37 o 
  -3   2   4       39.26       69.97      7.41 o 
  -2   2   4      236.74      243.00     10.11 o 
  -1   2   4       17.83       14.22      2.96 o 
   0   2   4    11723.63    12748.05    117.67 o 
   1   2   4       58.00       58.62      3.30 o 
   2   2   4     5173.48     5188.35     39.47 o 
   3   2   4      267.71      286.78      6.87 o 
   4   2   4      300.93      270.37      7.58 o 
   5   2   4      598.85      528.26     11.96 o 
   6   2   4       11.21       16.44      4.26 o 
   7   2   4     1175.48      956.74     18.79 o 
   8   2   4       24.58       35.13      9.68 o 
   9   2   4        9.59       31.07      8.20 o 
  10   2   4        5.68       21.00      7.06 o 
  -8   3   4        8.97       23.21      9.10 o 
  -7   3   4        3.42        6.06      6.62 o 
  -6   3   4      782.85      694.10     25.28 o 
  -5   3   4      368.75      339.18     24.57 o 
  -4   3   4      186.68      209.72      8.04 o 
  -3   3   4      281.99      282.73     10.70 o 
  -2   3   4      123.61      142.87      8.01 o 
  -1   3   4      682.13      651.06     13.60 o 
   0   3   4      472.24      572.30     13.66 o 
   1   3   4      590.77      660.44     13.37 o 
   2   3   4      232.65      254.62      5.39 o 
   3   3   4     1189.34     1170.49     14.44 o 
   4   3   4        1.50        6.14      3.62 o 
   5   3   4        0.63        1.47      2.77 o 
   6   3   4       11.50       23.00      4.71 o 
   7   3   4        0.16        8.03      4.56 o 
   8   3   4       20.76       29.43      9.47 o 
   9   3   4        0.10       23.17      7.41 o 
  -8   4   4        2.03       13.02      8.73 o 
  -7   4   4       11.21       25.76      8.74 o 
  -6   4   4      123.14      104.09     12.67 o 
  -5   4   4      440.86      418.75     12.59 o 
  -4   4   4        2.34        7.76      3.41 o 
  -3   4   4      966.13     1023.79     16.94 o 
  -2   4   4      158.90      129.06      7.58 o 
  -1   4   4     1086.97     1241.07     14.37 o 
   0   4   4     1696.44     1437.45     30.52 o 
   1   4   4       16.82        9.49      2.95 o 
   2   4   4      316.32      324.07      5.63 o 
   3   4   4     1280.72     1171.28     14.53 o 
   4   4   4      111.93      120.27      5.54 o 
   5   4   4       49.68       78.22      6.34 o 
   6   4   4       31.51       40.11      5.45 o 
   7   4   4      300.06      290.71     11.10 o 
   8   4   4       48.55       71.15     11.79 o 
   9   4   4       27.95       35.33      8.13 o 
  -8   5   4       43.68       55.82     12.12 o 
  -7   5   4        0.88        4.13      6.62 o 
  -6   5   4       14.18       18.46      7.49 o 
  -5   5   4        0.01        0.13      3.71 o 
  -4   5   4      495.00      456.59     12.52 o 
  -3   5   4      686.37      694.25     15.56 o 
  -2   5   4     1235.26     1340.09     14.27 o 
  -1   5   4     1175.01     1125.58     13.51 o 
   0   5   4      164.03      196.12      4.42 o 
   1   5   4        5.04        8.41      3.28 o 
   2   5   4        4.22        3.70      2.89 o 
   3   5   4      581.69      571.36      9.74 o 
   4   5   4     1578.85     1597.88     20.04 o 
   5   5   4       61.37       60.20      5.41 o 
   6   5   4        8.52        8.24      3.88 o 
   7   5   4       19.06       36.07     10.97 o 
   8   5   4       41.14       54.48      7.52 o 
   9   5   4        6.50       18.77      6.91 o 
  -8   6   4       33.89       34.28      9.10 o 
  -7   6   4       12.36       38.00      9.96 o 
  -6   6   4       42.63       55.90      7.87 o 
  -5   6   4       55.75       78.23     10.60 o 
  -4   6   4       18.17       15.42      4.09 o 
  -3   6   4        1.43        7.34      1.85 o 
  -2   6   4      176.86      161.47      6.59 o 
  -1   6   4      299.82      384.57      6.89 o 
   0   6   4        0.26        6.06      1.61 o 
   1   6   4        9.65       19.14      4.35 o 
   2   6   4       31.50       41.69      6.27 o 
   3   6   4      440.05      462.90      8.95 o 
   4   6   4       30.74       47.67      4.32 o 
   5   6   4       95.59       81.92      5.96 o 
   6   6   4      120.25      131.39      7.71 o 
   7   6   4       52.70       53.50      7.57 o 
   8   6   4        1.32        9.52      4.33 o 
   9   6   4       16.21       14.82      8.65 o 
  -7   7   4       71.87       71.98     12.20 o 
  -6   7   4        0.00       -1.10      6.72 o 
  -5   7   4       73.41       79.17      8.07 o 
  -4   7   4        0.07       -0.58      3.29 o 
  -3   7   4        4.62        1.82      2.88 o 
  -2   7   4       15.76       10.15      2.19 o 
  -1   7   4      199.28      212.71      5.53 o 
   0   7   4      308.13      304.46      5.94 o 
   1   7   4     1104.60     1212.06     24.44 o 
   2   7   4       86.34       94.08      3.62 o 
   3   7   4      697.58      695.88     11.41 o 
   4   7   4       21.56        8.03      6.57 o 
   5   7   4        2.73        1.66      2.98 o 
   6   7   4        3.32       13.44      8.61 o 
   7   7   4      659.05      543.69     25.24 o 
   8   7   4      118.77      133.28     16.19 o 
   9   7   4       31.66       33.16     10.34 o 
  -7   8   4       32.69       36.60      7.17 o 
  -6   8   4        1.36        9.58     14.73 o 
  -5   8   4      332.15      292.37     13.26 o 
  -4   8   4      270.80      258.41     11.06 o 
  -3   8   4        1.29        6.35      4.07 o 
  -2   8   4       44.60       63.91      8.55 o 
  -1   8   4      236.88      221.22     14.67 o 
   0   8   4       35.97       46.61      3.36 o 
   1   8   4       18.00       11.98      3.72 o 
   2   8   4      113.19      138.20     10.57 o 
   3   8   4      478.77      475.73     13.04 o 
   4   8   4        0.43        2.43      6.46 o 
   5   8   4       51.28       57.12     11.01 o 
   6   8   4       50.44       42.60     11.26 o 
   7   8   4       11.23       19.38      9.48 o 
   8   8   4      178.09      158.56     15.61 o 
  -7   9   4        2.17       14.54      5.93 o 
  -6   9   4       38.15       52.24      9.92 o 
  -5   9   4      116.35      132.99      9.84 o 
  -4   9   4        0.05        4.80      4.13 o 
  -3   9   4        7.78        9.59      4.38 o 
  -2   9   4       28.20       40.49      9.74 o 
  -1   9   4       28.81       36.87      5.35 o 
   0   9   4      156.63      161.59      8.48 o 
   1   9   4       61.21       47.41      6.17 o 
   2   9   4       97.17       93.26      7.13 o 
   3   9   4        0.75       17.51      4.72 o 
   4   9   4        6.06        9.18      7.94 o 
   5   9   4        6.81        3.32      6.66 o 
   6   9   4        2.23        9.27      9.19 o 
   7   9   4       24.34       28.32     11.24 o 
   8   9   4       23.13       26.74     10.38 o 
  -6  10   4       17.51       22.74      8.52 o 
  -5  10   4        0.14       -8.20      6.19 o 
  -4  10   4      103.54      107.15     15.24 o 
  -3  10   4       43.07       35.92      9.74 o 
  -2  10   4      619.11      468.25     23.74 o 
  -1  10   4        0.06       -2.50      6.21 o 
   0  10   4       24.78       23.99      5.49 o 
   1  10   4       51.79       53.96      6.86 o 
   2  10   4       97.06      119.26     12.52 o 
   3  10   4      289.28      332.03     12.15 o 
   4  10   4       88.39      100.17     13.55 o 
   5  10   4      173.16      164.13     14.86 o 
   6  10   4        5.55       10.70      7.99 o 
   7  10   4        0.52       15.26      9.63 o 
  -5  11   4       13.54       15.95      8.73 o 
  -4  11   4        0.37        3.98      7.32 o 
  -3  11   4        6.07        7.37      6.68 o 
  -2  11   4      411.76      393.64     23.61 o 
  -1  11   4       72.04       78.29     13.77 o 
   0  11   4       81.43       86.28      9.16 o 
   1  11   4        0.65       -1.14      3.97 o 
   2  11   4      190.14      182.31     10.00 o 
   3  11   4       12.13       12.97      7.84 o 
   4  11   4        2.99        7.96      7.51 o 
   5  11   4        2.49       18.86      7.94 o 
   6  11   4       48.25       80.39     13.60 o 
  -4  12   4        5.52        2.59      7.62 o 
  -3  12   4        1.66        4.18      8.82 o 
  -2  12   4        6.81       14.84      9.14 o 
  -1  12   4       70.02       68.58     13.57 o 
   0  12   4       18.98       27.90     10.25 o 
   1  12   4       86.70      105.31      9.40 o 
   2  12   4        1.08       12.10      5.18 o 
   3  12   4       31.54       41.51     10.41 o 
   4  12   4        0.04        3.27      6.46 o 
   5  12   4       38.88       59.13     12.10 o 
   6  12   4        0.26       18.80      8.20 o 
  -3  13   4        4.11       10.11     10.23 o 
  -2  13   4        7.35       11.37      8.95 o 
  -1  13   4       12.32       11.33      9.48 o 
   0  13   4       16.21       13.96      9.01 o 
   1  13   4        4.00        2.18      7.30 o 
   2  13   4       32.02       21.89      6.30 o 
   3  13   4        4.42       16.42      6.96 o 
   4  13   4        1.37       14.94      7.15 o 
  -2  14   4        0.89       -6.68      6.89 o 
  -1  14   4       42.35       32.37     12.07 o 
   0  14   4        1.63       10.68      8.91 o 
   1  14   4        0.03       -2.83      7.66 o 
   3  14   4        0.30       15.20      6.25 o 
  -1 -10   5        3.46       21.15      9.16 o 
   0 -10   5        0.82        7.71      9.12 o 
   1 -10   5       19.23       21.00      9.57 o 
   2 -10   5        6.98       16.42      9.72 o 
   3 -10   5        0.12       -5.07      8.84 o 
  -3  -9   5        2.24       15.59      7.67 o 
  -2  -9   5        0.74       15.52      8.14 o 
  -1  -9   5       30.23       39.59     10.55 o 
   0  -9   5       48.52       35.97      9.57 o 
   1  -9   5        0.05        5.69      8.28 o 
   2  -9   5        3.25       13.21      9.31 o 
   3  -9   5        0.01       -0.45      9.10 o 
   4  -9   5        5.01        4.07      9.44 o 
   5  -9   5        4.96       24.45     10.60 o 
  -4  -8   5        6.05       20.66      6.86 o 
  -3  -8   5        0.28       13.85      5.35 o 
  -2  -8   5       16.05       24.96      9.03 o 
  -1  -8   5        0.07        2.65      7.39 o 
   0  -8   5        6.64       12.82      8.11 o 
   1  -8   5       48.25       57.55     11.62 o 
   2  -8   5       23.97       36.38     10.15 o 
   3  -8   5        1.13       -3.02      7.45 o 
   4  -8   5       58.08       62.04     12.78 o 
   5  -8   5        1.78       -1.29      8.88 o 
   6  -8   5        6.90       21.97     10.77 o 
  -5  -7   5       38.11       55.77      7.81 o 
  -4  -7   5       93.26      112.52     10.37 o 
  -3  -7   5      322.33      292.30     12.73 o 
  -2  -7   5        0.32        1.05      6.49 o 
  -1  -7   5        1.95        0.77      6.36 o 
   0  -7   5        2.29        8.59      6.68 o 
   1  -7   5       43.67       41.15      9.72 o 
   2  -7   5      196.08      198.17     14.43 o 
   3  -7   5      147.29      146.81     15.52 o 
   4  -7   5       17.76       28.39     10.32 o 
   5  -7   5       85.24       73.39     13.15 o 
   6  -7   5       14.76       35.52     11.62 o 
   7  -7   5       36.82       29.37     11.90 o 
  -5  -6   5        0.99       18.25      6.24 o 
  -4  -6   5        7.40        5.86      4.67 o 
  -3  -6   5       88.04       94.35      9.26 o 
  -2  -6   5      330.60      299.56     16.61 o 
  -1  -6   5       10.47       11.56      6.85 o 
   0  -6   5      218.40      191.68     13.70 o 
   1  -6   5       62.99       41.71      8.97 o 
   2  -6   5       33.62       26.31      8.46 o 
   3  -6   5        0.06       21.09      8.56 o 
   4  -6   5      116.17      132.95     13.00 o 
   5  -6   5       17.97       29.59     10.10 o 
   6  -6   5       75.23       63.14     13.04 o 
   7  -6   5       12.61        0.51      9.01 o 
   8  -6   5        6.23       34.19     11.00 o 
  -6  -5   5        1.97       18.54      6.29 o 
  -5  -5   5       31.73       34.48      9.31 o 
  -4  -5   5      139.99      135.08     23.42 o 
  -3  -5   5       15.37       15.93      5.09 o 
  -2  -5   5     1274.85     1078.70     29.33 o 
  -1  -5   5      365.21      353.49     16.08 o 
   0  -5   5      171.29      208.27     13.04 o 
   1  -5   5      327.68      327.48     15.67 o 
   2  -5   5       61.69       58.56      9.48 o 
   3  -5   5      154.32      121.63     11.15 o 
   4  -5   5      203.94      233.68     15.37 o 
   5  -5   5      143.14      165.47     13.96 o 
   6  -5   5        5.91       21.35      9.85 o 
   7  -5   5       42.31       47.42     11.63 o 
   8  -5   5       19.61       33.63     11.48 o 
  -6  -4   5        9.75       21.84      9.40 o 
  -5  -4   5        6.65       10.91      5.52 o 
  -4  -4   5       17.55       23.43      5.97 o 
  -3  -4   5       22.41       27.15      9.38 o 
  -2  -4   5       47.50       48.41      8.56 o 
  -1  -4   5      270.24      284.15     14.11 o 
   0  -4   5       70.26       87.61      9.40 o 
   1  -4   5        4.56        8.01      4.77 o 
   2  -4   5       41.46       79.39      9.74 o 
   3  -4   5      189.36      208.62     12.78 o 
   4  -4   5       72.38      113.32     11.20 o 
   5  -4   5       16.87       47.96     10.11 o 
   6  -4   5       34.51       20.12      9.04 o 
   7  -4   5       85.70       97.86     13.36 o 
   8  -4   5        0.18       20.04      8.54 o 
   9  -4   5        3.35       55.45     10.94 o 
  -6  -3   5        0.11        2.98      7.24 o 
  -5  -3   5       32.89       39.42      9.93 o 
  -4  -3   5        2.14       10.19      6.66 o 
  -3  -3   5       13.76       14.88      6.46 o 
  -2  -3   5      268.66      245.48     13.36 o 
  -1  -3   5        6.79       17.49      5.16 o 
   0  -3   5      118.75      127.94      9.18 o 
   1  -3   5      186.40      169.99     10.49 o 
   2  -3   5      166.79      146.74     10.06 o 
   3  -3   5      238.16      199.19     11.78 o 
   4  -3   5       79.53      115.37      7.15 o 
   5  -3   5       24.26       21.75      7.22 o 
   6  -3   5       29.49       26.70      8.80 o 
   7  -3   5        1.60       11.58      7.32 o 
   8  -3   5       34.26       37.23      9.19 o 
  -7  -2   5       48.19       68.53     12.27 o 
  -6  -2   5       76.97       57.18     10.88 o 
  -4  -2   5      536.11      438.68     19.10 o 
  -3  -2   5       91.32      130.30     12.18 o 
  -2  -2   5      111.76       95.94      8.63 o 
  -1  -2   5      122.99      125.10      8.82 o 
   0  -2   5       87.56       70.97      6.49 o 
   1  -2   5       66.62       69.39      7.30 o 
   2  -2   5        3.96       10.30      4.67 o 
   3  -2   5      285.75      273.91     12.59 o 
   4  -2   5       20.14       28.98      3.60 o 
   5  -2   5       20.24       23.17      6.74 o 
   6  -2   5       46.02       50.10      9.70 o 
   7  -2   5        9.59       13.72      7.45 o 
   8  -2   5       68.66       92.58     13.44 o 
   9  -2   5       11.01       24.75      8.86 o 
  -7  -1   5      142.75      142.70     16.29 o 
  -6  -1   5       22.92       27.49      8.28 o 
  -5  -1   5      158.46      131.28     12.18 o 
  -4  -1   5       62.03       78.76     10.28 o 
  -3  -1   5      192.31      171.38     11.30 o 
  -2  -1   5       95.90      112.10      9.04 o 
  -1  -1   5       25.47       18.76      4.69 o 
   0  -1   5       66.23       45.45      5.78 o 
   1  -1   5      103.75      131.22      8.26 o 
   2  -1   5      511.69      597.58     16.46 o 
   3  -1   5      314.66      326.15     10.12 o 
   4  -1   5       84.51       96.80      5.25 o 
   5  -1   5      138.73      123.74     11.64 o 
   6  -1   5        0.00        7.51      6.49 o 
   7  -1   5       13.71       -0.15      6.40 o 
   8  -1   5       34.16       28.11      9.53 o 
   9  -1   5       20.61       44.17      9.87 o 
  -8   0   5        0.04       -0.09      6.72 o 
  -7   0   5        2.29       -2.12      6.44 o 
  -6   0   5        1.65        3.30      6.51 o 
  -5   0   5       98.74       80.84     11.52 o 
  -4   0   5        0.01        4.18      4.58 o 
  -3   0   5        1.41       -0.62      3.34 o 
  -2   0   5      189.03      185.02     10.73 o 
  -1   0   5     2349.17     2453.00     37.06 o 
   0   0   5      154.11      139.08      7.66 o 
   1   0   5      808.04      713.88     16.18 o 
   2   0   5       95.49       94.76      6.89 o 
   3   0   5      211.87      221.77      6.89 o 
   4   0   5      336.44      356.82      8.93 o 
   5   0   5       41.36       40.86      4.40 o 
   6   0   5      238.92      220.01      8.44 o 
   7   0   5        7.32       19.61      7.96 o 
   8   0   5      107.91      130.41     12.38 o 
   9   0   5        1.32       12.16      8.18 o 
  -8   1   5       41.94       45.07     10.88 o 
  -7   1   5       13.64       24.92      9.63 o 
  -6   1   5       26.69       20.27      8.09 o 
  -5   1   5      173.27      153.78     12.85 o 
  -4   1   5       37.73       54.19      8.61 o 
  -3   1   5      206.63      202.88     11.63 o 
  -2   1   5        5.42        5.14      3.30 o 
  -1   1   5     3146.27     3521.95     46.22 o 
   0   1   5      888.65      971.26     18.43 o 
   1   1   5      268.34      240.11      8.54 o 
   2   1   5      546.58      565.16     18.84 o 
   3   1   5      233.56      236.40      6.95 o 
   4   1   5      684.93      714.34     12.64 o 
   5   1   5      151.73      133.51      6.56 o 
   6   1   5        3.96       14.53      4.33 o 
   7   1   5       71.32      113.26     12.78 o 
   8   1   5        2.65        1.50      6.47 o 
   9   1   5       64.26       87.03     12.50 o 
  10   1   5        1.62        9.65      7.37 o 
  -8   2   5       24.53       30.44      9.72 o 
  -7   2   5      123.42      127.07     15.33 o 
  -6   2   5       22.75       32.50      8.88 o 
  -5   2   5       89.92       87.93     11.18 o 
  -4   2   5       21.46       29.22      4.21 o 
  -3   2   5      136.41      133.44      9.46 o 
  -2   2   5      228.07      191.04      9.85 o 
   0   2   5     1937.63     2095.97     28.39 o 
   1   2   5     2101.71     2216.97     21.53 o 
   2   2   5      636.63      624.83      9.92 o 
   3   2   5      113.57      113.97      4.97 o 
   4   2   5      158.04      153.53      6.14 o 
   5   2   5        6.73       12.22      3.50 o 
   6   2   5      182.55      170.24     11.19 o 
   7   2   5      288.36      256.66     14.32 o 
   8   2   5        4.72        3.72      6.68 o 
   9   2   5       23.71       37.47      8.44 o 
  10   2   5        6.31       30.47      7.32 o 
  -8   3   5        2.06        4.71      6.61 o 
  -7   3   5        0.80        4.75      6.74 o 
  -6   3   5      161.58      158.65     15.33 o 
  -5   3   5      170.37      160.04     12.74 o 
  -4   3   5      444.70      423.05     11.65 o 
  -3   3   5       39.82       68.98      7.71 o 
  -2   3   5       39.31       38.88      5.46 o 
  -1   3   5       28.24       30.36      4.13 o 
   0   3   5      555.06      447.48     10.32 o 
   1   3   5        4.54       28.35      2.44 o 
   2   3   5     2239.27     2390.91     22.16 o 
   3   3   5      262.14      270.47     10.71 o 
   4   3   5       63.27       75.10      4.66 o 
   5   3   5       45.80       44.07      4.91 o 
   6   3   5       23.39       27.32      4.93 o 
   7   3   5        9.72       20.97      5.63 o 
   8   3   5        0.08        1.41      4.05 o 
   9   3   5        0.00       18.76      6.61 o 
  10   3   5        3.04        4.09      6.40 o 
  -8   4   5       14.11       23.70      9.14 o 
  -7   4   5       12.30       26.44      8.50 o 
  -6   4   5      125.15      136.49     14.45 o 
  -5   4   5      360.17      353.85     11.99 o 
  -4   4   5      651.16      517.66     48.07 o 
  -3   4   5       50.26       48.48      4.91 o 
  -2   4   5        4.62        6.46      3.02 o 
  -1   4   5      217.94      184.47      5.73 o 
   0   4   5      258.94      355.83     11.86 o 
   1   4   5      754.16      736.46      8.90 o 
   2   4   5       33.58       53.81      2.84 o 
   3   4   5     1255.50     1197.16     14.63 o 
   4   4   5      265.09      304.25     10.65 o 
   5   4   5      291.65      222.00      7.99 o 
   6   4   5       13.91       10.14      4.06 o 
   7   4   5      222.50      186.89      9.44 o 
   8   4   5       52.28       51.59      6.84 o 
   9   4   5      120.53      137.32     11.77 o 
  -8   5   5        7.01       24.07      7.94 o 
  -7   5   5       28.89       29.54      9.59 o 
  -6   5   5       15.53       26.70      8.18 o 
  -5   5   5      280.77      215.64      9.84 o 
  -4   5   5        6.07        6.36      3.42 o 
  -3   5   5       22.48       19.46      3.71 o 
  -2   5   5        0.00        0.90      1.61 o 
  -1   5   5       10.10        9.81      2.04 o 
   0   5   5     1530.98     1453.55     15.47 o 
   1   5   5      611.85      710.15     17.32 o 
   2   5   5       86.59      111.82      7.67 o 
   3   5   5       28.05       42.45      3.23 o 
   4   5   5      625.26      657.18     11.80 o 
   5   5   5       24.01       44.65      4.77 o 
   6   5   5      130.05      107.46      7.15 o 
   7   5   5       60.60       46.47      6.38 o 
   8   5   5       10.31       14.03      4.62 o 
   9   5   5        0.90       15.80      4.50 o 
  -7   6   5        0.45        4.90      6.55 o 
  -6   6   5       16.53       10.26      6.40 o 
  -5   6   5       30.55       34.66      5.79 o 
  -4   6   5      629.15      531.20     17.25 o 
  -3   6   5        3.37        9.30      2.18 o 
  -2   6   5        0.24        3.97      1.73 o 
  -1   6   5      233.70      205.64      5.96 o 
   0   6   5      110.98       95.57      8.37 o 
   1   6   5       46.07       41.53      5.55 o 
   2   6   5        5.21        4.15      3.58 o 
   3   6   5      643.30      637.90     13.24 o 
   4   6   5      330.47      376.64     12.50 o 
   5   6   5      563.97      548.52     12.92 o 
   6   6   5       28.32       48.07      5.74 o 
   7   6   5       60.75       54.71      6.45 o 
   8   6   5       13.26       20.75      9.46 o 
   9   6   5       94.77       86.52     13.64 o 
  -7   7   5       13.07       31.26      8.97 o 
  -6   7   5       37.52       46.29      7.07 o 
  -5   7   5      106.12      110.02      9.68 o 
  -4   7   5        1.40        1.06      3.42 o 
  -3   7   5      157.72      141.60     13.99 o 
  -2   7   5       13.83       18.02      2.48 o 
  -1   7   5        9.99        4.27      1.63 o 
   0   7   5      399.92      416.69      7.27 o 
   1   7   5      590.27      583.22     17.38 o 
   2   7   5      353.12      351.63     14.69 o 
   3   7   5        0.46       19.27      6.27 o 
   4   7   5      111.23      120.60     12.18 o 
   5   7   5       52.02       59.67     11.03 o 
   6   7   5        6.07        3.11      8.13 o 
   7   7   5        0.14        3.13      7.90 o 
   8   7   5       37.34       44.79     12.18 o 
   9   7   5      114.16      112.78     15.48 o 
  -7   8   5       25.59       33.93      9.74 o 
  -6   8   5       87.15       76.30      8.66 o 
  -5   8   5      105.53      102.78      9.01 o 
  -4   8   5       16.13       16.04      4.54 o 
  -3   8   5        9.37        9.20      3.81 o 
  -2   8   5       62.01       69.45      5.81 o 
  -1   8   5        0.01       -2.45      2.43 o 
   0   8   5       70.11       90.77      5.89 o 
   1   8   5        0.47       -0.90      2.73 o 
   2   8   5        9.69       16.89      6.12 o 
   3   8   5        2.64        8.14      5.61 o 
   4   8   5        1.12        3.30      6.47 o 
   5   8   5       32.49       33.80     10.40 o 
   6   8   5       12.17       12.22      9.06 o 
   7   8   5       37.11       51.79     12.46 o 
   8   8   5       24.62       16.31      9.91 o 
  -6   9   5       73.83       82.16      9.02 o 
  -5   9   5       10.37       11.32      5.12 o 
  -4   9   5      102.39      110.58     14.06 o 
  -3   9   5        7.11        5.97      6.12 o 
  -2   9   5       28.52       42.99      9.44 o 
  -1   9   5        7.79        1.80      4.81 o 
   0   9   5      385.37      365.42     11.82 o 
   1   9   5        5.07        5.02      3.81 o 
   2   9   5        9.54       11.65      4.18 o 
   3   9   5      307.52      321.07     11.65 o 
   4   9   5      165.99      148.30      8.30 o 
   5   9   5        0.02        9.83      8.20 o 
   6   9   5        0.71        6.04      8.54 o 
   7   9   5      137.30      125.37     16.96 o 
   8   9   5       22.71       34.83     11.63 o 
  -6  10   5       10.73       14.32      8.46 o 
  -5  10   5      310.70      283.57     20.32 o 
  -4  10   5        3.85       13.64      7.71 o 
  -3  10   5       21.70       29.46      8.91 o 
  -2  10   5        3.68       11.11      6.89 o 
  -1  10   5        1.44        3.55      6.25 o 
   0  10   5      116.07      141.55      8.65 o 
   1  10   5      588.58      558.55     15.66 o 
   2  10   5      201.92      218.25     10.65 o 
   3  10   5      806.45      755.01     18.63 o 
   4  10   5      243.64      217.18     16.55 o 
   5  10   5       15.37       17.08      9.08 o 
   6  10   5        0.20       11.73      9.12 o 
   7  10   5       27.83       42.01     12.50 o 
  -5  11   5        1.42        3.72      7.00 o 
  -4  11   5        8.55       20.13      9.14 o 
  -3  11   5      195.46      151.09     14.97 o 
  -2  11   5        8.71       10.08      8.09 o 
  -1  11   5       75.36       92.81     14.04 o 
   0  11   5       74.31       87.03      8.45 o 
   1  11   5       54.78       60.98      7.71 o 
   2  11   5        2.37        7.45      4.75 o 
   3  11   5       50.98       77.61      8.19 o 
   4  11   5       23.13       29.44      9.44 o 
   5  11   5        2.14       -1.03      7.49 o 
   6  11   5       26.88       31.64     10.11 o 
   7  11   5        2.62       12.63      9.34 o 
  -4  12   5       52.27       47.46     12.12 o 
  -3  12   5       27.44       36.31     10.51 o 
  -2  12   5       22.60       24.71      9.80 o 
  -1  12   5       44.92       37.04     10.85 o 
   0  12   5       19.70       31.21      9.80 o 
   1  12   5       13.90       18.23      5.81 o 
   2  12   5        0.01        0.88      4.08 o 
   3  12   5       49.05       55.11     11.54 o 
   4  12   5       95.81       97.33     13.94 o 
   5  12   5       17.05       31.45      9.76 o 
   6  12   5        4.05       32.33      9.74 o 
  -3  13   5        9.22       10.85      9.91 o 
  -2  13   5        4.46       10.10      9.27 o 
  -1  13   5      152.35      120.66     17.43 o 
   0  13   5       12.60       25.61     10.62 o 
   1  13   5        1.83        3.83      7.28 o 
   2  13   5       18.05       19.18      5.98 o 
   3  13   5        4.36       -1.26      6.04 o 
   4  13   5      124.61      146.10     14.56 o 
   5  13   5        7.33       18.88      7.52 o 
  -2  14   5        8.94       13.17     10.21 o 
  -1  14   5        5.33       17.08     10.00 o 
   0  14   5       41.90       32.29     11.13 o 
   1  14   5        4.83        4.28      7.96 o 
   2  14   5       11.96       28.66      6.13 o 
   3  14   5        4.95       32.89      8.84 o 
  -1  -9   6       32.00       54.94     10.94 o 
   0  -9   6        0.87       13.27      9.14 o 
   1  -9   6        6.21       11.75      9.03 o 
   2  -9   6       36.55       47.27     12.14 o 
   3  -9   6        1.78        1.56      9.12 o 
   4  -9   6        9.80       20.28     10.60 o 
  -3  -8   6       17.74       17.45      8.54 o 
  -2  -8   6        1.45        2.85      7.36 o 
  -1  -8   6       41.93       50.18     11.54 o 
   0  -8   6       79.97       84.82     13.44 o 
   1  -8   6       64.24       79.28     13.32 o 
   2  -8   6        6.55        4.43      8.89 o 
   3  -8   6       25.86       38.00     11.84 o 
   4  -8   6       13.50       16.46     11.11 o 
   5  -8   6        4.06        3.83     10.34 o 
  -4  -7   6       22.46       17.88      9.29 o 
  -3  -7   6       22.44       49.69     11.09 o 
  -2  -7   6        5.03       17.41      8.71 o 
  -1  -7   6       25.22       46.72     10.23 o 
   0  -7   6       39.79       66.54     11.54 o 
   1  -7   6       35.51       36.97      9.80 o 
   2  -7   6        0.24        5.74      7.24 o 
   3  -7   6       40.61       54.04     11.52 o 
   4  -7   6       90.32      116.90     15.07 o 
   5  -7   6       19.68       16.46     10.96 o 
   6  -7   6        6.86      -12.47      8.31 o 
  -5  -6   6       69.09      100.17     14.82 o 
  -4  -6   6        8.15       17.13      9.76 o 
  -3  -6   6       56.55       61.25     11.67 o 
  -2  -6   6        8.93        6.98      7.26 o 
  -1  -6   6        0.80       12.72      7.32 o 
   0  -6   6       24.96       30.04      8.69 o 
   1  -6   6        1.15        3.25      6.36 o 
   2  -6   6        1.00       -9.37      6.25 o 
   3  -6   6      257.04      220.18     15.61 o 
   4  -6   6        0.97        8.41      8.13 o 
   5  -6   6        0.05        7.99      9.06 o 
   6  -6   6       10.87        4.41      9.65 o 
   7  -6   6        0.05       14.92     10.21 o 
  -5  -5   6       19.06       19.72      9.85 o 
  -4  -5   6       14.69       18.11      8.54 o 
  -3  -5   6      128.38      129.25     12.74 o 
  -2  -5   6      176.38      160.27     13.14 o 
  -1  -5   6       20.12       24.54      7.88 o 
   0  -5   6       44.15       48.88      9.38 o 
   1  -5   6        8.23       13.29      6.79 o 
   2  -5   6       19.17        8.41      7.17 o 
   3  -5   6      105.03       87.84     11.80 o 
   5  -5   6        5.07       -0.58      8.16 o 
   6  -5   6        6.59      -11.82      7.88 o 
   7  -5   6       37.64       59.84     14.15 o 
   8  -5   6        0.13       23.89     10.36 o 
  -6  -4   6        0.46       15.82      9.19 o 
  -5  -4   6        2.91       21.77      9.10 o 
  -4  -4   6       98.78      133.81     15.22 o 
  -3  -4   6       15.75       36.63      9.27 o 
  -2  -4   6       45.09       42.22      8.99 o 
  -1  -4   6       11.77       24.77      7.24 o 
   0  -4   6      507.08      481.11     18.78 o 
   1  -4   6       88.56      104.56     10.96 o 
   2  -4   6       41.57       28.20      8.11 o 
   3  -4   6      174.02      167.94     12.67 o 
   4  -4   6        0.42        7.84      7.56 o 
   5  -4   6       79.11       47.04     10.23 o 
   6  -4   6        8.28        7.67      7.30 o 
   7  -4   6      153.12      116.04     15.11 o 
   8  -4   6       17.01       39.52      9.81 o 
  -6  -3   6       93.71      113.34     14.69 o 
  -5  -3   6        1.19       12.31      8.26 o 
  -4  -3   6       19.86       19.48      8.13 o 
  -3  -3   6       24.13       40.36      9.76 o 
  -2  -3   6        0.07       -0.06      4.62 o 
  -1  -3   6        8.80        6.96      4.99 o 
   0  -3   6       85.88       89.62      8.59 o 
   1  -3   6      276.24      245.48     12.89 o 
   2  -3   6       47.18       45.64      7.96 o 
   3  -3   6       25.97       35.67      7.60 o 
   4  -3   6      270.94      214.62      8.11 o 
   5  -3   6       87.76      104.76     12.33 o 
   6  -3   6       53.83       35.35      9.44 o 
   7  -3   6       21.71       15.37      8.22 o 
   8  -3   6      108.08      123.66     15.05 o 
   9  -3   6        4.08       22.27      8.24 o 
  -6  -2   6      102.11       99.98     13.87 o 
  -5  -2   6        0.83        3.79      7.11 o 
  -4  -2   6      102.57       79.64     11.88 o 
  -3  -2   6        7.62        2.61      5.52 o 
  -2  -2   6       39.96       59.77      8.99 o 
  -1  -2   6       92.97      101.80      8.84 o 
   0  -2   6        1.19        2.08      3.53 o 
   1  -2   6      318.38      355.14     14.37 o 
   2  -2   6       63.50       67.01      8.07 o 
   3  -2   6        1.77        2.59      4.56 o 
   4  -2   6       24.89       31.75      4.23 o 
   5  -2   6       23.66       27.62      7.66 o 
   6  -2   6       50.40       31.90      8.93 o 
   7  -2   6       37.43       47.40     10.55 o 
   9  -2   6       23.77       44.10     10.60 o 
  -7  -1   6       13.95       26.50      8.41 o 
  -6  -1   6      163.23      151.00     16.81 o 
  -4  -1   6       34.83       37.45      9.25 o 
  -3  -1   6      113.51      106.66     10.23 o 
  -2  -1   6       79.08       89.24      9.89 o 
  -1  -1   6       90.47       78.40      7.52 o 
   0  -1   6      250.72      252.95     11.33 o 
   1  -1   6        5.64       21.73      5.01 o 
   2  -1   6        2.55        9.63      4.13 o 
   3  -1   6       42.44       33.57      6.29 o 
   4  -1   6        2.55       16.43      3.33 o 
   5  -1   6       81.45       76.55      6.19 o 
   6  -1   6       23.17       24.13      7.73 o 
   7  -1   6      171.77      161.04     13.15 o 
   8  -1   6        0.08       14.96      7.54 o 
   9  -1   6       20.27       42.09     10.17 o 
  -7   0   6        9.53       10.28      7.75 o 
  -6   0   6       30.65       35.16      9.78 o 
  -5   0   6        0.07        1.22      5.52 o 
  -4   0   6        5.94       15.91      6.36 o 
  -3   0   6      238.25      207.25     12.83 o 
  -2   0   6      706.68      656.44     20.13 o 
  -1   0   6      122.84      150.74      9.55 o 
   0   0   6      199.69      204.82      9.81 o 
   1   0   6       27.45       34.88      5.25 o 
   2   0   6      144.80      111.63      7.77 o 
   3   0   6       22.53       32.34      9.80 o 
   4   0   6     1677.65     1618.18     21.18 o 
   5   0   6       69.08       51.09      5.04 o 
   6   0   6        0.51        5.47      3.60 o 
   7   0   6        1.31       -6.32      5.91 o 
   8   0   6       17.74       23.36      8.05 o 
   9   0   6        9.78       23.89      8.95 o 
  -7   1   6      128.42      159.46     17.77 o 
  -6   1   6        8.29       11.20      7.04 o 
  -5   1   6        1.04       -2.51      4.95 o 
  -4   1   6        2.54        5.80      4.94 o 
  -3   1   6      269.49      226.66     12.91 o 
  -2   1   6      498.29      530.08     17.70 o 
  -1   1   6       21.45       47.85      6.23 o 
   0   1   6     1474.43     1371.28     24.84 o 
   1   1   6      472.51      428.77     12.53 o 
   2   1   6      498.42      474.45     10.10 o 
   3   1   6      244.89      239.08      7.48 o 
   4   1   6     1710.29     1507.03     40.62 o 
   5   1   6       31.07       45.77      4.99 o 
   6   1   6       18.70       30.67      4.97 o 
   7   1   6       61.40       59.18     10.34 o 
   8   1   6       31.15       53.44     10.70 o 
   9   1   6       59.09       63.76     11.24 o 
  -7   2   6        0.07        8.37      7.11 o 
  -6   2   6       26.56       25.01      8.43 o 
  -5   2   6      168.05      174.59     13.89 o 
  -4   2   6       86.84       85.21     10.51 o 
  -3   2   6       90.38       96.36      9.04 o 
  -2   2   6       25.50       48.58      6.46 o 
  -1   2   6     1145.98     1081.29     22.67 o 
   0   2   6       52.57       34.17      4.48 o 
   1   2   6      794.53      824.37     16.29 o 
   2   2   6      476.66      467.51      9.51 o 
   3   2   6      283.73      277.55      7.64 o 
   4   2   6     2139.32     1928.39     22.78 o 
   5   2   6      222.08      197.38      7.75 o 
   6   2   6       23.66       24.79      4.95 o 
   7   2   6      573.41      470.76     15.07 o 
   8   2   6        4.10        5.31      6.15 o 
   9   2   6       30.83       62.54     10.92 o 
  10   2   6       47.44       64.34     11.16 o 
  -7   3   6       21.31       19.93      9.59 o 
  -6   3   6        2.08        2.36      5.33 o 
  -5   3   6       53.63       79.47     11.20 o 
  -4   3   6       74.52       88.41     10.78 o 
  -3   3   6      137.01      137.26     10.10 o 
  -2   3   6      399.92      409.50     14.49 o 
   0   3   6     1030.05     1170.93     20.12 o 
   1   3   6     1578.81     1844.44     19.67 o 
   2   3   6     2787.79     2754.67     25.83 o 
   3   3   6       16.43       40.01      4.80 o 
   4   3   6      196.07      222.73      7.31 o 
   5   3   6       88.73       80.93      5.96 o 
   6   3   6       21.67       30.59      5.15 o 
   7   3   6      833.51      701.18     16.35 o 
   8   3   6        9.84       16.44      6.76 o 
   9   3   6        7.26       32.95      8.37 o 
  10   3   6       33.72       74.31     11.41 o 
  -7   4   6       18.64       30.14      9.80 o 
  -6   4   6      162.67      138.90     12.72 o 
  -5   4   6        2.12        1.95      4.99 o 
  -4   4   6      361.83      344.42     11.34 o 
  -3   4   6       30.66       47.87      7.19 o 
  -2   4   6       84.04       88.04      7.28 o 
  -1   4   6      245.22      212.34      8.86 o 
   0   4   6        0.39       14.62      2.46 o 
   1   4   6      206.15      152.10      4.57 o 
   2   4   6      346.85      422.53     13.37 o 
   3   4   6      658.75      592.11     10.76 o 
   4   4   6      115.78      106.91      6.18 o 
   5   4   6       44.62       52.96      5.26 o 
   6   4   6       64.47       81.61      6.77 o 
   7   4   6       81.42      110.02      8.43 o 
   8   4   6      244.03      216.71     10.20 o 
   9   4   6      105.58      112.76     10.83 o 
  -7   5   6       13.22       43.87     10.38 o 
  -6   5   6       61.40       69.94     11.39 o 
  -5   5   6       73.41       79.97      7.34 o 
  -4   5   6       58.17       99.25     15.17 o 
  -3   5   6      248.47      238.58      8.96 o 
  -2   5   6       21.87        9.74      3.62 o 
  -1   5   6      709.70      845.18     13.23 o 
   0   5   6       45.91       44.53      3.35 o 
   1   5   6      376.36      310.25     12.03 o 
   2   5   6        9.64        3.45      3.28 o 
   3   5   6     1586.79     1525.14     16.87 o 
   4   5   6       42.85       40.28      4.57 o 
   5   5   6      139.82      132.24      6.60 o 
   6   5   6        2.44       10.98      3.85 o 
   7   5   6       20.17       33.16      5.80 o 
   8   5   6       19.21       21.88      5.18 o 
   9   5   6        8.60       11.37      8.69 o 
  -7   6   6       25.34       35.09      9.12 o 
  -6   6   6       36.11       44.15      9.57 o 
  -5   6   6       61.34       57.34      6.80 o 
  -4   6   6       15.53       18.00      4.37 o 
  -3   6   6       74.94       99.31      4.88 o 
  -2   6   6       96.21      110.24      5.29 o 
  -1   6   6      159.57      156.67      5.49 o 
   0   6   6     1338.90     1468.44     28.03 o 
   1   6   6      164.52      173.27      9.31 o 
   2   6   6      471.70      447.72     15.37 o 
   3   6   6       35.80       35.33      6.27 o 
   4   6   6      293.67      289.06      7.59 o 
   5   6   6       27.06       28.71      4.17 o 
   6   6   6       11.80       15.87      8.54 o 
   7   6   6       38.31       44.98     12.27 o 
   8   6   6        4.77       14.92      9.08 o 
   9   6   6       34.99       37.12     10.47 o 
  -7   7   6       22.34       36.12      9.55 o 
  -6   7   6       23.88       31.30      8.84 o 
  -5   7   6       30.87       39.15      6.67 o 
  -4   7   6        2.72        9.58      4.42 o 
  -3   7   6      268.47      256.51      9.62 o 
  -2   7   6       99.08       93.36      4.35 o 
  -1   7   6       44.60       52.48      3.73 o 
   0   7   6       15.84       25.14      4.94 o 
   1   7   6      231.45      230.04     10.98 o 
   2   7   6       26.87       37.21      6.44 o 
   3   7   6      162.43      149.65     11.01 o 
   4   7   6       14.44       22.25      7.52 o 
   5   7   6      450.81      400.42     19.42 o 
   6   7   6       50.07       64.98     12.25 o 
   7   7   6       34.68       44.57     11.58 o 
   8   7   6       14.50       11.26      8.80 o 
   9   7   6        1.82       20.79      9.23 o 
  -7   8   6        6.43       23.51      8.07 o 
  -6   8   6       14.61       13.59      5.24 o 
  -5   8   6        0.81        9.08      4.91 o 
  -4   8   6        4.30        2.25      3.50 o 
  -3   8   6       11.30       13.89      4.00 o 
  -2   8   6       59.66       59.50      5.27 o 
  -1   8   6       21.11       19.35      3.72 o 
   0   8   6      886.89      900.06     22.10 o 
   1   8   6       24.70       33.63      6.23 o 
   2   8   6       72.03       69.84      8.93 o 
   3   8   6      358.83      361.33     17.09 o 
   4   8   6       55.69       53.42      9.65 o 
   5   8   6        1.96        7.77      8.14 o 
   6   8   6       14.97        7.77      8.63 o 
   7   8   6      136.02      144.83     17.00 o 
   8   8   6       73.58       93.13     15.69 o 
  -6   9   6        1.74        8.91      7.82 o 
  -5   9   6       29.94       43.42     10.26 o 
  -4   9   6       54.56       72.96     12.61 o 
  -3   9   6       59.39       56.44     10.66 o 
  -2   9   6        0.66       -2.85      4.77 o 
  -1   9   6      111.46      115.35      7.13 o 
   0   9   6        0.11        6.55      3.48 o 
   1   9   6      216.29      220.79     13.78 o 
   2   9   6        1.65        1.78      5.12 o 
   3   9   6       63.68       64.21     10.19 o 
   4   9   6        2.48        6.83      7.45 o 
   5   9   6       20.70       14.52      9.01 o 
   6   9   6        8.71        1.76      8.54 o 
   7   9   6       10.52       11.84     10.73 o 
   8   9   6       55.65       53.01     13.75 o 
  -6  10   6        0.02        5.87      7.24 o 
  -5  10   6       31.92       47.29     11.15 o 
  -4  10   6      245.73      263.29     18.91 o 
  -3  10   6      111.55      120.64     15.37 o 
  -2  10   6        6.36        7.69      6.51 o 
  -1  10   6       26.06       43.83     10.45 o 
   0  10   6      889.68      805.01     18.42 o 
   1  10   6        0.62        0.05      3.76 o 
   2  10   6       41.41       43.69      6.49 o 
   3  10   6      360.00      309.98     16.27 o 
   4  10   6      190.22      183.58      9.64 o 
   5  10   6       61.11       69.86     13.25 o 
   6  10   6       21.76       32.73     11.92 o 
   7  10   6       18.40       17.54     11.20 o 
   8  10   6        6.32       12.55      9.01 o 
  -5  11   6        0.00        3.83      6.61 o 
  -4  11   6        4.63       15.86      8.16 o 
  -3  11   6       33.07       41.73     10.23 o 
  -2  11   6       12.46       10.85      7.32 o 
  -1  11   6       17.69       17.75      8.67 o 
   0  11   6      316.73      307.34     28.18 o 
   1  11   6      209.12      224.13     11.09 o 
   2  11   6       22.63       16.30      5.60 o 
   3  11   6       22.57       43.04      6.90 o 
   4  11   6        7.09        4.15      8.18 o 
   5  11   6      278.11      274.08     19.52 o 
   6  11   6        9.92       24.77      9.31 o 
   7  11   6        0.00        9.46     10.02 o 
  -4  12   6        9.13        6.02      6.49 o 
  -3  12   6       11.57        9.44      7.62 o 
  -2  12   6      162.15      142.29     15.69 o 
  -1  12   6       23.49       27.25      9.80 o 
   0  12   6       51.05       49.86     11.69 o 
   1  12   6      109.66      105.29      9.58 o 
   2  12   6       22.70       20.41      5.95 o 
   3  12   6      362.54      334.20     13.71 o 
   4  12   6        8.50       16.57      9.46 o 
   5  12   6       74.18       80.39     13.92 o 
   6  12   6       13.34       20.88      9.08 o 
  -3  13   6       34.66       49.26     12.40 o 
  -2  13   6       13.94        5.95      9.03 o 
  -1  13   6       91.17      102.25     16.53 o 
   0  13   6        0.10        0.19      7.11 o 
   1  13   6       31.49       29.27      9.85 o 
   2  13   6       13.47       28.00      6.38 o 
   3  13   6        3.45        7.84      7.66 o 
   4  13   6        0.27       13.49      8.63 o 
   5  13   6       21.11       20.04      8.78 o 
  -2  14   6        1.52       -4.52      7.21 o 
  -1  14   6       18.70       34.94     11.92 o 
   0  14   6       39.21       18.22     10.06 o 
   1  14   6       34.94       32.93     10.98 o 
   2  14   6        4.89       16.55      5.76 o 
   3  14   6        4.28        7.09      7.17 o 
  -1  -8   7        2.17       18.33      9.95 o 
   0  -8   7        0.82       13.19      9.16 o 
   1  -8   7       10.82       13.30     10.06 o 
   2  -8   7        0.99       16.42      9.53 o 
   3  -8   7       83.77      126.12     16.34 o 
   4  -8   7       13.43       31.64     11.56 o 
  -3  -7   7       36.03       26.33     10.90 o 
  -2  -7   7        9.52       15.31      9.42 o 
  -1  -7   7        6.43        6.89      8.80 o 
   0  -7   7        9.64       12.83      8.20 o 
   1  -7   7        1.11       11.35      8.95 o 
   2  -7   7       58.71       78.06     13.60 o 
   3  -7   7       56.71       43.70     11.99 o 
   4  -7   7       20.61        9.74     10.64 o 
   5  -7   7       12.47       19.31     10.55 o 
   6  -7   7       19.77       37.27     12.01 o 
  -4  -6   7       66.72       56.35     11.75 o 
  -3  -6   7       36.85       33.76     10.19 o 
  -2  -6   7       20.25       15.35      9.01 o 
  -1  -6   7       22.83       35.22      9.66 o 
   0  -6   7      203.64      200.31     15.29 o 
   1  -6   7       70.14       78.49     12.50 o 
   2  -6   7        5.19       18.69      9.55 o 
   3  -6   7        3.81        1.80      7.92 o 
   4  -6   7       33.41       55.09     12.85 o 
   5  -6   7       15.64       23.61     11.15 o 
   6  -6   7        3.65       15.87     10.83 o 
   7  -6   7        0.18       23.40     10.58 o 
  -4  -5   7        0.05        4.73      8.35 o 
  -3  -5   7       46.60       61.06     12.22 o 
  -2  -5   7       25.31       16.93      8.54 o 
  -1  -5   7        0.00        2.20      6.98 o 
   0  -5   7       72.67      103.04     13.19 o 
   1  -5   7       39.26       44.77      9.70 o 
   2  -5   7        0.73       -1.69      7.06 o 
   3  -5   7       25.55       24.00      8.95 o 
   4  -5   7      480.15      414.85     20.73 o 
   5  -5   7      168.87      159.20     17.47 o 
   6  -5   7       88.79       79.86     14.45 o 
   7  -5   7        0.17       12.29      8.24 o 
  -5  -4   7       14.62       16.63     10.38 o 
  -4  -4   7        0.79       12.03      8.58 o 
  -3  -4   7        1.32        7.67      7.62 o 
  -2  -4   7        6.06       -2.03      5.99 o 
  -1  -4   7       89.60      112.46     12.72 o 
   0  -4   7      106.04      107.45     11.95 o 
   1  -4   7       31.11       30.15      8.18 o 
   2  -4   7       68.39       52.97     10.10 o 
   3  -4   7      147.17      179.00     13.49 o 
   4  -4   7       17.51       21.75      8.16 o 
   5  -4   7       33.43       37.27     10.19 o 
   6  -4   7        0.96       12.18      8.22 o 
   7  -4   7       16.56       16.63      9.33 o 
   8  -4   7        1.45       29.18      8.99 o 
  -6  -3   7        4.68       14.09      8.74 o 
  -5  -3   7        1.11       14.86      8.78 o 
  -4  -3   7       43.15       35.01     10.08 o 
  -3  -3   7       93.12       97.54     13.02 o 
  -2  -3   7      137.92      105.03     12.63 o 
  -1  -3   7       12.26       26.42      7.34 o 
   0  -3   7       10.37       12.38      5.25 o 
   1  -3   7       23.27       40.59      8.28 o 
   2  -3   7        3.81        3.15      5.31 o 
   3  -3   7      160.01      160.02     12.12 o 
   4  -3   7        3.43        4.62      3.17 o 
   5  -3   7       94.20       86.20     12.23 o 
   6  -3   7       74.69      109.17     13.74 o 
   7  -3   7       46.28       39.84      9.89 o 
   8  -3   7        5.45       24.90      9.10 o 
  -6  -2   7       13.22       24.43      9.76 o 
  -5  -2   7       21.87       35.43      9.38 o 
  -4  -2   7        4.55       -1.01      6.64 o 
  -3  -2   7       31.56       25.99      8.29 o 
  -2  -2   7        0.00        8.05      5.63 o 
  -1  -2   7        0.13        8.89      4.69 o 
   0  -2   7       23.77       34.47      6.91 o 
   1  -2   7       42.22       47.04      7.84 o 
   2  -2   7      244.94      211.83     12.10 o 
   3  -2   7        6.22        9.31      5.61 o 
   4  -2   7        3.88        2.68      3.44 o 
   5  -2   7        1.80       12.37      7.54 o 
   6  -2   7        2.95       -3.94      6.29 o 
   7  -2   7        8.02       40.38      9.55 o 
   8  -2   7        3.28       20.94      8.37 o 
   9  -2   7        0.04        8.56      7.36 o 
  -6  -1   7       25.89       28.86      9.25 o 
  -5  -1   7        9.98       12.23      7.56 o 
  -4  -1   7        5.32       10.51      6.49 o 
  -3  -1   7        0.67        6.70      6.12 o 
  -2  -1   7        7.45       18.39      6.15 o 
  -1  -1   7       43.48       43.78      7.64 o 
   0  -1   7      560.20      586.69     18.63 o 
   1  -1   7       38.98       28.82      6.36 o 
   2  -1   7        1.73        1.76      4.32 o 
   3  -1   7      139.13      173.27     10.83 o 
   4  -1   7        0.58        4.55      3.25 o 
   5  -1   7        2.37        6.36      9.17 o 
   6  -1   7        0.00       -4.52      6.17 o 
   7  -1   7      125.88      135.84     14.43 o 
   8  -1   7        5.55       22.35      7.81 o 
   9  -1   7        1.76       13.85      7.90 o 
  -7   0   7        0.02       10.34      7.96 o 
  -4   0   7       61.73       99.17     12.22 o 
  -3   0   7      148.05      165.37     12.40 o 
  -2   0   7        0.25        5.40      5.10 o 
  -1   0   7        3.77       11.03      4.58 o 
   0   0   7       22.82       32.18      5.95 o 
   1   0   7     1072.31     1064.59     23.61 o 
   2   0   7       17.45       19.25      5.03 o 
   3   0   7      430.39      408.44     12.43 o 
   4   0   7     1138.42     1109.14     18.15 o 
   5   0   7       65.26       67.08      5.96 o 
   6   0   7       67.55       72.56      6.10 o 
   7   0   7       12.96        7.17      7.07 o 
   8   0   7       20.59       28.73      8.93 o 
   9   0   7        3.07       21.77      8.46 o 
  -7   1   7      158.50      162.91     15.41 o 
  -6   1   7        9.49       17.43      8.93 o 
  -5   1   7       78.67       57.49     11.05 o 
  -3   1   7      226.43      165.00     12.07 o 
  -2   1   7        9.53       13.79      5.48 o 
  -1   1   7        0.65        0.34      3.60 o 
   0   1   7      750.64      752.05     19.03 o 
   1   1   7      342.46      261.67     10.83 o 
   2   1   7       43.09       44.85      5.97 o 
   3   1   7     1220.90     1195.52     17.97 o 
   4   1   7      422.79      416.06     10.85 o 
   5   1   7      104.50       88.16      7.39 o 
   6   1   7       57.51       68.76      6.57 o 
   7   1   7       43.52       47.40      9.63 o 
   8   1   7       10.32       16.57      7.79 o 
   9   1   7        8.64       42.09      9.57 o 
  -7   2   7        1.78       12.61      7.47 o 
  -6   2   7       19.14       23.74      8.93 o 
  -5   2   7        4.19       15.27      7.09 o 
  -4   2   7        3.65        1.05      5.59 o 
  -3   2   7        1.18        1.44      4.28 o 
  -2   2   7      523.21      518.37     17.73 o 
  -1   2   7      530.95      576.67     17.11 o 
   0   2   7        8.89       37.55      5.50 o 
   1   2   7       34.20       48.02      5.37 o 
   2   2   7       67.14       89.46      5.07 o 
   3   2   7     1498.02     1486.98     26.98 o 
   4   2   7     3044.77     2946.10     57.32 o 
   5   2   7       81.11       70.49      5.96 o 
   6   2   7      151.60      145.25      7.80 o 
   7   2   7       70.66       50.58      6.66 o 
   8   2   7       46.41       55.75     10.71 o 
   9   2   7        0.01       15.74      6.79 o 
  -7   3   7       88.73      112.47     15.61 o 
  -6   3   7       83.96       93.24     13.60 o 
  -5   3   7       36.11       46.54     10.17 o 
  -4   3   7      387.80      388.46     18.41 o 
  -3   3   7        6.08        3.60      4.77 o 
  -1   3   7      568.61      508.99     15.41 o 
   0   3   7       39.21       20.87      3.98 o 
   1   3   7      985.63      978.09     14.44 o 
   2   3   7      150.43      163.28      6.12 o 
   3   3   7       18.16       21.24      3.33 o 
   4   3   7     2573.76     2366.48     39.51 o 
   5   3   7       14.17       30.91      4.58 o 
   6   3   7       18.90       22.67      4.84 o 
   7   3   7       52.92       63.98      7.44 o 
   8   3   7      270.06      241.93     14.66 o 
   9   3   7       83.27       92.38     12.52 o 
  -7   4   7       44.91       41.75     10.75 o 
  -6   4   7       12.59        5.40      6.25 o 
  -5   4   7       64.96       79.75     11.45 o 
  -4   4   7      132.17      121.54      7.60 o 
  -3   4   7      741.67      754.60     22.80 o 
  -2   4   7      304.87      320.03     13.25 o 
  -1   4   7      823.14      755.05     18.18 o 
   0   4   7       96.61       85.24      4.63 o 
   1   4   7       92.83      109.58      5.04 o 
   2   4   7      214.51      184.21      5.81 o 
   3   4   7      380.74      472.22      9.69 o 
   4   4   7        0.11        3.02      2.53 o 
   5   4   7      132.01      103.95      7.47 o 
   6   4   7       51.49       57.60      6.33 o 
   7   4   7      283.14      253.42     14.11 o 
   8   4   7       21.09       36.11      7.68 o 
   9   4   7       18.04       24.90      6.91 o 
  -7   5   7        2.27        5.69      6.38 o 
  -6   5   7       16.57       24.41      7.96 o 
  -5   5   7        6.77       17.83      6.66 o 
  -4   5   7       92.13       80.27      7.18 o 
  -3   5   7       34.87       54.77      7.92 o 
  -2   5   7      594.64      563.03     17.17 o 
  -1   5   7      105.83      141.33      6.85 o 
   0   5   7      845.35      757.42     12.10 o 
   1   5   7      600.69      683.84     10.20 o 
   2   5   7        3.38       15.29      2.31 o 
   3   5   7      511.98      527.09      9.42 o 
   4   5   7       69.42       62.88      9.66 o 
   5   5   7      104.94      120.05      6.39 o 
   6   5   7        1.44        5.48      3.98 o 
   7   5   7        8.44        5.78      4.09 o 
   8   5   7       26.50       27.58     10.53 o 
   9   5   7        0.08       16.12      9.44 o 
  -7   6   7        4.57       15.01      7.06 o 
  -6   6   7        5.89        9.72      6.00 o 
  -5   6   7       20.07       23.75      5.64 o 
  -4   6   7       77.05       84.69      7.45 o 
  -3   6   7      115.22      108.83      9.42 o 
  -2   6   7       54.57       61.96      4.98 o 
  -1   6   7      236.18      266.19     16.47 o 
   0   6   7       35.26       37.00      3.19 o 
   1   6   7       46.53       58.10      7.13 o 
   2   6   7       64.65       57.53      7.36 o 
   3   6   7      170.32      164.47     10.43 o 
   4   6   7        9.16       15.84      6.02 o 
   5   6   7        0.19       -1.28      5.42 o 
   6   6   7       15.01       25.90      9.61 o 
   7   6   7        6.18        0.00      8.26 o 
   8   6   7        0.76        6.87      9.70 o 
   9   6   7        4.43       11.67      9.34 o 
  -6   7   7        0.04        8.52      5.80 o 
  -5   7   7       15.03       23.53      5.28 o 
  -4   7   7      123.31      113.06      7.50 o 
  -3   7   7      140.12      130.65      7.48 o 
  -2   7   7        6.97       13.26      2.88 o 
  -1   7   7      221.80      232.17     12.50 o 
   0   7   7      207.46      214.25     10.92 o 
   1   7   7        6.87        8.24      4.05 o 
   2   7   7      104.48      100.92      8.50 o 
   3   7   7      355.01      364.63     15.91 o 
   4   7   7       11.08       10.19      6.21 o 
   5   7   7        0.11       10.17      7.22 o 
   6   7   7       18.92       32.43     10.28 o 
   7   7   7       12.84       13.53      8.95 o 
   8   7   7        2.41       -0.58      8.37 o 
   9   7   7        6.76        5.59      8.54 o 
  -6   8   7       10.86       21.15      7.07 o 
  -5   8   7        1.40        1.30      3.82 o 
  -4   8   7       18.02       23.21      5.12 o 
  -3   8   7        3.51       -0.49      5.37 o 
  -2   8   7      337.21      323.59     10.54 o 
  -1   8   7       77.74       78.38      6.89 o 
   0   8   7       11.91       21.37      5.12 o 
   1   8   7        7.27        5.33      3.79 o 
   2   8   7      371.74      315.43     14.66 o 
   3   8   7       16.22       20.96      7.11 o 
   4   8   7      235.38      205.98     14.41 o 
   5   8   7      409.39      372.76     19.91 o 
   6   8   7      108.54      141.03     15.93 o 
   7   8   7       23.10       26.55     11.75 o 
   8   8   7        1.48        6.06     10.30 o 
   9   8   7        6.56       18.20      9.98 o 
  -6   9   7        0.20        7.21      7.24 o 
  -5   9   7      156.14      159.48     14.82 o 
  -4   9   7       66.39       83.13     12.78 o 
  -3   9   7      252.06      243.49     16.61 o 
  -2   9   7        2.13        7.22      5.91 o 
  -1   9   7       98.56       95.03      6.65 o 
   0   9   7        1.90        9.33      4.11 o 
   1   9   7      157.92      124.84     10.15 o 
   2   9   7      195.42      164.66     12.10 o 
   3   9   7       60.49       79.47     11.00 o 
   4   9   7      174.99      139.55     13.29 o 
   5   9   7       99.96      114.31     14.47 o 
   6   9   7       16.19       16.53     10.56 o 
   7   9   7       52.92       65.77     14.69 o 
   8   9   7        0.90       10.96      9.83 o 
  -5  10   7        3.51       12.38      7.82 o 
  -4  10   7       88.26      105.66     15.24 o 
  -3  10   7       70.37       79.17     12.78 o 
  -2  10   7       49.10       59.86     11.11 o 
  -1  10   7       27.55       28.04      5.12 o 
   0  10   7       92.40       84.05      8.59 o 
   1  10   7      584.42      590.00     19.09 o 
   2  10   7      766.30      696.19     24.39 o 
   3  10   7      215.75      186.18     14.81 o 
   4  10   7       10.09        2.10      7.24 o 
   5  10   7       27.61       35.33     10.92 o 
   6  10   7       19.67       11.50     11.11 o 
   7  10   7        0.96        7.71     10.66 o 
   8  10   7        3.10       17.79     10.90 o 
  -5  11   7        5.25       13.81      8.31 o 
  -4  11   7        7.72       15.59      7.77 o 
  -3  11   7       19.94       24.92      8.46 o 
  -2  11   7        5.65       11.00      6.66 o 
  -1  11   7        6.49        6.19      7.02 o 
   0  11   7      287.12      285.38     11.91 o 
   1  11   7       93.55      110.16      9.16 o 
   2  11   7      588.65      570.75     21.07 o 
   3  11   7       34.21       38.21      6.65 o 
   4  11   7        0.87        4.52      5.87 o 
   5  11   7       32.79       39.33     11.88 o 
   6  11   7        3.41        9.95      9.59 o 
   7  11   7        7.55       23.55     11.65 o 
  -4  12   7        7.03        4.11      7.06 o 
  -3  12   7        0.09        3.28      6.12 o 
  -2  12   7        7.53       18.09      7.28 o 
  -1  12   7       45.87       37.94     10.15 o 
   0  12   7       28.95       51.77     11.54 o 
   1  12   7      144.96      149.77      9.82 o 
   2  12   7        4.86        6.36      4.88 o 
   3  12   7      235.18      228.27     11.84 o 
   4  12   7       11.42       27.00     10.66 o 
   5  12   7        1.10        2.36      8.63 o 
   6  12   7       20.12       25.95     10.41 o 
  -3  13   7        2.43        1.31      7.02 o 
  -2  13   7        7.88       18.84      9.57 o 
  -1  13   7      114.28      130.56     17.90 o 
   0  13   7      119.66      119.89     16.57 o 
   1  13   7        5.14       15.76      7.66 o 
   2  13   7        1.71        9.39      5.20 o 
   3  13   7        7.61       14.24      5.58 o 
   4  13   7        2.68       -2.78      7.94 o 
   5  13   7        0.16       17.62      9.66 o 
  -2  14   7       24.89       18.58     10.34 o 
  -1  14   7       28.36       37.66     11.20 o 
   0  14   7        6.32        5.67      7.77 o 
   1  14   7        1.84        4.43      7.36 o 
   2  14   7        7.32       18.53      5.83 o 
   3  14   7        2.55        9.70      8.29 o 
   4  14   7        0.00        5.39      7.22 o 
   2  -8   8       53.10       49.78     11.97 o 
  -1  -7   8       30.84       42.80     11.67 o 
   0  -7   8        0.06       14.07      9.23 o 
   1  -7   8       22.07       33.38     11.20 o 
   2  -7   8        3.95       11.09     10.53 o 
   3  -7   8        5.08        1.54      9.36 o 
   4  -7   8        2.62      -11.26      9.42 o 
   5  -7   8       58.47       56.56     13.21 o 
  -3  -6   8        1.41       20.36      9.93 o 
  -2  -6   8        0.30       12.65      9.38 o 
  -1  -6   8       25.31       32.48     10.02 o 
   0  -6   8       28.11       35.78     10.86 o 
   1  -6   8       39.46       43.27     10.40 o 
   2  -6   8        9.29       25.91     10.94 o 
   3  -6   8       16.69        2.68      9.48 o 
   4  -6   8        1.17       -2.95      8.95 o 
   5  -6   8        2.69       14.37     10.88 o 
   6  -6   8        2.80       16.94     11.24 o 
  -4  -5   8        1.89        0.19      8.76 o 
  -3  -5   8       79.64      111.56     15.61 o 
  -2  -5   8      160.52      159.27     17.09 o 
  -1  -5   8      100.87       99.51     13.92 o 
   0  -5   8      112.40      113.51     14.56 o 
   1  -5   8        0.06        5.05      7.77 o 
   2  -5   8        2.07        6.79      8.74 o 
   3  -5   8       92.99       87.41     13.36 o 
   4  -5   8       84.89       73.86     13.51 o 
   5  -5   8      143.23      134.15     16.76 o 
   6  -5   8       54.16       54.59     12.01 o 
   7  -5   8        0.02        9.42      9.04 o 
  -4  -4   8       15.53       22.80     10.53 o 
  -3  -4   8       41.79       53.05     11.75 o 
  -2  -4   8      177.13      148.52     13.68 o 
  -1  -4   8       74.51       57.68     10.88 o 
   0  -4   8      157.59      160.42     13.51 o 
   1  -4   8       79.06       79.49     11.60 o 
   2  -4   8       66.13       59.82     10.70 o 
   3  -4   8       64.64       82.17     11.99 o 
   4  -4   8       21.88        5.46      7.19 o 
   5  -4   8       24.99        2.70      8.09 o 
   6  -4   8      107.03      128.11     15.35 o 
   7  -4   8       32.68       54.25     11.62 o 
  -5  -3   8        3.62       13.49      9.87 o 
  -4  -3   8       44.01       58.25     12.07 o 
  -3  -3   8       50.37       50.38     10.64 o 
  -2  -3   8       16.34        9.66      6.79 o 
  -1  -3   8        9.97       16.38      6.89 o 
   0  -3   8       52.17       61.81     10.53 o 
   1  -3   8       41.67       69.54     10.56 o 
   2  -3   8       86.37       77.85     10.81 o 
   3  -3   8      101.32       86.69     11.52 o 
   4  -3   8        3.88        3.11      7.00 o 
   5  -3   8      161.47      143.91     13.72 o 
   6  -3   8        1.43       -3.25      7.51 o 
   7  -3   8       27.07       28.48      9.63 o 
   8  -3   8       38.76       43.27     10.32 o 
  -5  -2   8       40.98       32.44      9.68 o 
  -4  -2   8       35.63       23.23      9.06 o 
  -3  -2   8        6.35       10.25      7.09 o 
  -2  -2   8       57.72       42.60      9.34 o 
  -1  -2   8       59.20       65.47     10.47 o 
   0  -2   8        0.50        4.35      5.10 o 
   1  -2   8      311.63      280.49     14.67 o 
   2  -2   8        7.92        8.95      5.74 o 
   3  -2   8        0.00        1.93      5.42 o 
   4  -2   8        2.69        9.47      4.03 o 
   5  -2   8       66.99       64.06     11.52 o 
   6  -2   8        0.68       -0.86      6.64 o 
   7  -2   8        0.18       14.82      8.20 o 
   8  -2   8        6.00       45.13     10.47 o 
  -6  -1   8        0.58       12.01      7.81 o 
  -5  -1   8      129.36      107.07     13.75 o 
  -4  -1   8       25.47       12.35      8.13 o 
  -3  -1   8       99.76      124.28     13.98 o 
  -2  -1   8       85.26      104.91     12.10 o 
  -1  -1   8       35.05       28.18      6.76 o 
   0  -1   8       23.82       29.18      6.87 o 
   1  -1   8      100.72       94.55      9.10 o 
   2  -1   8        9.44        6.96      5.54 o 
   3  -1   8       52.42       49.29      8.50 o 
   4  -1   8       61.98       54.01      5.99 o 
   5  -1   8        0.05        1.46      3.66 o 
   6  -1   8        1.98        0.58      6.36 o 
   7  -1   8      120.77      103.19     13.34 o 
   8  -1   8        1.52        7.28      7.77 o 
   9  -1   8        0.15       24.62      7.69 o 
  -6   0   8        4.87       26.06      8.39 o 
  -5   0   8        2.34        1.76      6.15 o 
  -4   0   8       65.89       83.80     12.22 o 
  -3   0   8        1.63        6.29      6.59 o 
  -2   0   8       67.24       97.41     11.52 o 
  -1   0   8       18.02       38.43      7.97 o 
   0   0   8      689.38      579.15     18.76 o 
   1   0   8       25.06       34.55      6.53 o 
   2   0   8       27.09       36.95      6.59 o 
   3   0   8        7.22        1.58      4.78 o 
   4   0   8      527.61      448.84     12.17 o 
   5   0   8        8.33       18.69      4.48 o 
   6   0   8      216.89      188.87     13.60 o 
   7   0   8        5.21       18.88      7.96 o 
   8   0   8        5.98       20.34      8.22 o 
   9   0   8        0.98       27.96      8.44 o 
  -4   1   8       56.85       29.35      8.46 o 
  -3   1   8       34.97       30.00      7.86 o 
  -2   1   8        0.14        9.53      5.65 o 
  -1   1   8      423.74      350.43     14.92 o 
   0   1   8        0.49        4.92      3.79 o 
   1   1   8      998.09      810.05     20.45 o 
   2   1   8        0.06       18.26      5.05 o 
   3   1   8      220.60      203.99      8.12 o 
   4   1   8       86.61       91.33      6.80 o 
   5   1   8      335.49      335.54     10.73 o 
   6   1   8       73.47      104.16      7.20 o 
   7   1   8      101.91      111.80     12.78 o 
   8   1   8        3.49       14.00      6.96 o 
   9   1   8       27.45       32.14      9.44 o 
  -6   2   8       31.55       38.58     10.62 o 
  -5   2   8       43.60       42.82     10.34 o 
  -3   2   8        2.00        8.31      5.91 o 
  -2   2   8       74.45       79.67      9.59 o 
  -1   2   8      435.41      471.82     16.91 o 
   0   2   8        6.93       19.50      4.60 o 
   1   2   8      106.56      121.09      7.86 o 
   2   2   8       87.70       68.15      5.40 o 
   3   2   8      146.51      126.99      6.46 o 
   4   2   8        6.16        2.90      3.34 o 
   5   2   8      762.43      676.26     14.55 o 
   6   2   8      418.12      333.44     11.09 o 
   7   2   8        0.09        2.69      4.98 o 
   8   2   8        0.98       31.43      8.33 o 
   9   2   8        0.75       15.18      7.45 o 
  -6   3   8       90.47      104.03     14.73 o 
  -5   3   8       24.56       18.88      8.07 o 
  -4   3   8       92.74       77.82     11.33 o 
  -2   3   8      229.21      217.43     12.25 o 
  -1   3   8      610.92      552.07     17.15 o 
   0   3   8      918.07      910.27     20.53 o 
   1   3   8      135.17      143.75      6.95 o 
   2   3   8      237.87      249.82     16.69 o 
   3   3   8        7.32        7.47      2.86 o 
   4   3   8       22.90       39.23      7.42 o 
   5   3   8       27.07       36.23      5.12 o 
   6   3   8      731.51      597.27     28.70 o 
   7   3   8       70.22       81.34      8.32 o 
   8   3   8      214.02      237.77     14.90 o 
   9   3   8       60.86       92.83     12.61 o 
  -6   4   8       37.09       46.22     11.26 o 
  -5   4   8       56.91       62.79     11.15 o 
  -4   4   8      993.38      937.35     28.99 o 
  -3   4   8      272.55      259.72     14.41 o 
  -1   4   8       67.05       75.43      7.28 o 
   0   4   8      484.78      565.87     14.82 o 
   1   4   8      248.02      210.29      6.78 o 
   2   4   8      191.96      200.92      6.82 o 
   3   4   8       47.65       76.97      5.48 o 
   4   4   8       49.32       79.57      9.01 o 
   5   4   8      334.47      368.87     10.58 o 
   6   4   8       11.86       17.85      4.74 o 
   7   4   8      275.46      246.79     18.42 o 
   8   4   8        4.45       11.13      5.47 o 
   9   4   8       76.58      104.61     12.37 o 
  -6   5   8        1.92        9.18      6.59 o 
  -5   5   8       23.16       32.01      8.78 o 
  -4   5   8       32.29       33.54      5.62 o 
  -3   5   8      585.43      561.06     20.27 o 
  -2   5   8        0.37        6.89      3.49 o 
  -1   5   8      235.02      263.11      8.46 o 
   0   5   8        0.00       11.26      2.60 o 
   1   5   8        5.41        7.01      3.04 o 
   2   5   8       43.47       34.66      6.50 o 
   3   5   8      152.25      170.73      6.11 o 
   4   5   8       42.32       43.19      4.26 o 
   5   5   8       14.14       14.96      6.19 o 
   6   5   8       25.92       31.86      9.36 o 
   7   5   8       11.70       14.56      8.50 o 
   8   5   8       14.42        7.17      9.44 o 
   9   5   8        0.07       -6.66      7.64 o 
  -6   6   8        1.67       14.05      7.15 o 
  -5   6   8        9.08       15.86      7.06 o 
  -4   6   8       80.95       86.14      7.81 o 
  -3   6   8       50.56       56.78      8.43 o 
  -2   6   8       25.91       32.35      5.68 o 
  -1   6   8      747.08      731.41     21.84 o 
   0   6   8      442.24      485.15      9.93 o 
   1   6   8        0.60        9.57      4.32 o 
   2   6   8       20.66       35.69      6.72 o 
   3   6   8      160.03      151.36     10.68 o 
   4   6   8        1.97        2.44      4.90 o 
   5   6   8        0.26       -2.74      5.46 o 
   6   6   8       46.00       54.40     11.20 o 
   7   6   8       31.45       50.42     12.14 o 
   8   6   8        1.88       10.43      9.21 o 
   9   6   8        4.82       12.76     10.32 o 
  -6   7   8       11.23       25.58      8.58 o 
  -5   7   8        5.57       10.81      5.46 o 
  -4   7   8        2.52        3.72      3.23 o 
  -3   7   8       89.82       98.95      5.44 o 
  -2   7   8       58.95       69.90      5.58 o 
  -1   7   8      353.46      344.03     14.51 o 
   0   7   8      255.96      281.07     13.32 o 
   1   7   8      110.51       98.12      8.48 o 
   2   7   8      122.63      123.32      9.68 o 
   3   7   8      287.43      318.81     15.16 o 
   4   7   8       45.85       48.45      8.56 o 
   5   7   8        0.67        3.19      7.00 o 
   6   7   8       11.88        4.95      8.09 o 
   7   7   8        0.44      -11.03      8.14 o 
   8   7   8       23.62       14.66      9.83 o 
   9   7   8       32.32       28.78     11.58 o 
  -5   8   8        2.11       11.20      6.46 o 
  -4   8   8       32.24       34.04      8.37 o 
  -3   8   8      128.09      130.83     12.44 o 
  -2   8   8       15.74       34.66      6.02 o 
  -1   8   8      138.83      134.77      9.51 o 
   0   8   8       11.18        9.04      4.07 o 
   1   8   8        3.74        8.82      4.47 o 
   2   8   8      337.63      289.27     14.28 o 
   3   8   8      133.80      106.49     10.13 o 
   4   8   8        1.05        7.09      5.69 o 
   5   8   8        0.05        8.48      7.82 o 
   6   8   8       86.25      108.33     14.82 o 
   7   8   8       20.53       15.74     10.68 o 
   8   8   8        7.00       13.34     10.60 o 
   9   8   8       79.24       61.70     13.68 o 
  -5   9   8      129.31      133.15     16.33 o 
  -4   9   8      290.02      206.17     15.93 o 
  -3   9   8       10.06       14.96      6.89 o 
  -2   9   8        0.09        0.04      5.10 o 
  -1   9   8       54.08       62.19      7.58 o 
   0   9   8       13.87       12.48      4.86 o 
   1   9   8      110.79      108.44      9.44 o 
   2   9   8      117.13      116.36     10.45 o 
   3   9   8      206.10      173.85     13.08 o 
   4   9   8       14.55       23.96      8.67 o 
   5   9   8       82.42      104.26     14.13 o 
   6   9   8       32.80       38.73     11.43 o 
   7   9   8      108.11      113.84     17.24 o 
   8   9   8        0.09        6.89     10.11 o 
  -5  10   8       12.30       21.00      8.13 o 
  -4  10   8       68.69       72.32     12.59 o 
  -3  10   8      243.41      225.14     16.76 o 
  -2  10   8       66.67       48.96     10.43 o 
  -1  10   8        0.55        0.05      2.84 o 
   0  10   8       25.08       36.07      6.94 o 
   1  10   8       95.68       80.18      9.80 o 
   2  10   8      186.83      227.54     14.84 o 
   3  10   8      542.81      493.47     21.56 o 
   4  10   8       38.28       54.98     11.22 o 
   5  10   8       16.34       12.46      8.71 o 
   6  10   8       46.37       32.24     12.50 o 
   7  10   8       13.65        9.76     10.51 o 
   8  10   8        2.11       -3.06     10.00 o 
  -4  11   8      225.96      194.55     17.11 o 
  -3  11   8       18.89       23.87      7.51 o 
  -2  11   8       89.32      129.53     15.91 o 
  -1  11   8        0.28       -0.17      5.18 o 
   0  11   8      166.09      154.75      9.05 o 
   1  11   8        3.01       13.45      4.81 o 
   2  11   8      328.50      322.62     17.60 o 
   3  11   8        3.36        8.43      7.77 o 
   4  11   8       76.89       74.53     13.04 o 
   5  11   8      124.23      126.29     16.34 o 
   6  11   8       26.23       26.10     10.60 o 
   7  11   8       30.66       56.91     14.79 o 
  -4  12   8       13.80       21.88      7.96 o 
  -3  12   8       32.35       41.83     10.70 o 
  -2  12   8        5.44       17.68      6.91 o 
  -1  12   8        2.46        1.76      5.76 o 
   0  12   8      165.18      143.47     14.45 o 
   1  12   8       20.20       19.00      5.58 o 
   2  12   8      122.40      138.65      9.98 o 
   3  12   8      438.27      422.55     15.51 o 
   4  12   8        0.36       10.11      8.59 o 
   5  12   8      121.42      146.89     18.11 o 
   6  12   8       23.98       19.80     10.86 o 
  -3  13   8       13.37       23.72      8.99 o 
  -2  13   8       47.44       40.63     10.43 o 
  -1  13   8       68.21       87.20     15.24 o 
   0  13   8       48.32       41.41     10.88 o 
   1  13   8        0.18        1.47      4.70 o 
   2  13   8        0.08        6.62      4.81 o 
   3  13   8        7.51       11.90     10.25 o 
   4  13   8       20.07       10.79     10.26 o 
   5  13   8        0.21       -2.35      8.03 o 
  -1  14   8        0.11       16.89      9.78 o 
   0  14   8       22.91       21.58      9.27 o 
   1  14   8        1.59        4.62      6.74 o 
   2  14   8        3.88        4.07      9.44 o 
   3  14   8       11.68       19.07      5.92 o 
   4  14   8       13.53       23.47     10.04 o 
   1  -7   9       12.66       17.47     10.15 o 
   2  -7   9        0.27       -2.36      9.72 o 
  -1  -6   9       20.67       26.81     10.75 o 
   0  -6   9        0.26        8.37      9.63 o 
   1  -6   9        4.38        1.56      9.16 o 
   2  -6   9       23.47       30.38     11.22 o 
   3  -6   9        3.69        4.33     10.00 o 
   4  -6   9       36.80       38.75     11.77 o 
   5  -6   9        1.71        8.44     11.13 o 
  -2  -5   9       22.99       23.47     10.32 o 
  -1  -5   9       48.34       59.28     12.38 o 
   0  -5   9       93.82      102.51     15.39 o 
   1  -5   9        0.03       13.00      9.33 o 
   2  -5   9      151.87      161.86     17.64 o 
   3  -5   9       60.86       75.68     13.19 o 
   4  -5   9       44.42       46.84     11.50 o 
   5  -5   9        0.11       -2.46      8.58 o 
   6  -5   9       27.82       39.03     11.63 o 
  -3  -4   9        9.31       28.00     10.98 o 
  -2  -4   9        0.34       26.06     10.41 o 
  -1  -4   9        6.74       15.91      7.64 o 
   0  -4   9      284.73      281.13     17.36 o 
   1  -4   9       65.53       88.27     12.37 o 
   2  -4   9        0.07        9.04      7.75 o 
   3  -4   9       87.24       80.41     12.85 o 
   4  -4   9       10.59       32.14     10.19 o 
   5  -4   9        0.90       13.44      9.10 o 
   6  -4   9       19.04       13.32      9.46 o 
   7  -4   9        5.31       12.50      9.03 o 
  -4  -3   9        4.75       14.75      8.93 o 
  -3  -3   9        5.10        8.71      8.91 o 
  -2  -3   9       99.15       89.60     13.34 o 
  -1  -3   9       78.55       90.73     12.40 o 
   0  -3   9       36.49       45.95     10.04 o 
   1  -3   9        6.50       17.94      7.84 o 
   2  -3   9        0.95       11.45      7.21 o 
   3  -3   9       13.65        7.73      7.69 o 
   4  -3   9      143.54      139.59     15.07 o 
   5  -3   9       11.32        8.39      8.89 o 
   6  -3   9        0.05      -11.01      7.34 o 
   7  -3   9        7.49       31.64      9.83 o 
  -4  -2   9       21.76       28.33      9.38 o 
  -3  -2   9        2.45        3.21      7.56 o 
  -2  -2   9      113.44       91.82     12.76 o 
  -1  -2   9        0.68        8.18      6.70 o 
   0  -2   9      222.00      227.97     14.37 o 
   1  -2   9       71.90       84.89     11.13 o 
   2  -2   9       84.49       92.79     11.48 o 
   3  -2   9       20.28       18.26      8.50 o 
   4  -2   9        3.07        5.95      4.26 o 
   5  -2   9       17.13       28.07      9.66 o 
   6  -2   9        1.29        7.11      7.81 o 
   7  -2   9       14.75       11.00      8.58 o 
   8  -2   9       14.19       30.02      9.55 o 
  -5  -1   9       14.53       39.03      9.85 o 
  -4  -1   9       60.54       77.20     12.61 o 
  -3  -1   9       46.64       56.16     11.07 o 
  -2  -1   9       13.17       19.44      7.67 o 
  -1  -1   9       72.81       85.92     11.92 o 
   0  -1   9        0.09       -0.96      5.03 o 
   1  -1   9        8.45        6.49      5.93 o 
   2  -1   9        1.00        6.23      5.35 o 
   3  -1   9       54.37       53.61      9.49 o 
   4  -1   9      140.87      129.14      8.01 o 
   5  -1   9       61.99       58.10      6.83 o 
   6  -1   9       34.85       45.69     10.66 o 
   7  -1   9       10.21       11.22      8.07 o 
   8  -1   9       35.83       56.97     11.24 o 
  -5   0   9        0.04       17.08      7.64 o 
  -4   0   9        4.11       21.41      8.37 o 
  -3   0   9       11.04       22.24      8.13 o 
  -2   0   9       18.54       10.00      6.51 o 
  -1   0   9        0.01        9.87      5.99 o 
   0   0   9      103.37       85.87     10.00 o 
   1   0   9       29.39       31.49      7.47 o 
   2   0   9       92.71       85.08      9.78 o 
   3   0   9      225.93      196.63     12.44 o 
   4   0   9       68.16       83.31      7.95 o 
   5   0   9        1.03        7.76      4.47 o 
   6   0   9      147.38      131.50     11.86 o 
   7   0   9       16.63       31.26      9.38 o 
   8   0   9        0.27       19.40      8.48 o 
   9   0   9       14.89       36.31      9.04 o 
  -5   1   9        5.40       15.50      7.11 o 
  -4   1   9        0.18       12.65      6.72 o 
  -3   1   9        1.74       20.73      7.60 o 
  -2   1   9       26.80       30.89      8.03 o 
  -1   1   9      124.28      134.99     10.86 o 
   0   1   9       90.87      113.79      9.61 o 
   1   1   9        0.06       11.20      4.69 o 
   2   1   9      202.11      207.95     11.52 o 
   3   1   9        0.07        3.78      3.36 o 
   4   1   9      147.12      140.29      7.59 o 
   5   1   9      139.87      125.17      7.57 o 
   6   1   9       14.67       27.21      5.34 o 
   7   1   9      284.56      269.83     15.95 o 
   8   1   9        2.05        8.82      7.21 o 
   9   1   9       15.69       38.34      8.48 o 
  -5   2   9       10.59       24.24      7.22 o 
  -4   2   9       12.59       27.08      8.22 o 
  -3   2   9       45.27       60.91     10.10 o 
  -2   2   9        1.93        6.85      5.40 o 
  -1   2   9        2.34        4.63      4.45 o 
   0   2   9        9.09       16.57      5.33 o 
   1   2   9       59.59       93.75      8.74 o 
   2   2   9       10.69       18.77      4.01 o 
   3   2   9        0.06       -0.34      3.06 o 
   4   2   9       35.25       28.91      9.95 o 
   5   2   9      236.17      218.58      9.24 o 
   6   2   9     1134.60      953.81     19.01 o 
   7   2   9       26.78       39.22      6.07 o 
   8   2   9      165.16      177.14     13.49 o 
   9   2   9       31.46       54.04     10.51 o 
  -6   3   9       26.18       28.45      9.44 o 
  -3   3   9      175.08      146.06     11.11 o 
  -2   3   9        0.42        3.64      5.54 o 
  -1   3   9      398.03      366.47     15.01 o 
   0   3   9     2350.97     2322.06     37.87 o 
   1   3   9       80.12       60.63      6.91 o 
   2   3   9      118.59      130.13      6.60 o 
   3   3   9       19.54       26.14      4.28 o 
   4   3   9        0.12        0.27      4.54 o 
   5   3   9        6.78       18.57      7.78 o 
   6   3   9      772.94      656.67     15.37 o 
   7   3   9       11.71       22.94      5.41 o 
   8   3   9        5.31       37.68      8.33 o 
   9   3   9       70.08       99.21     12.23 o 
  -6   4   9       14.37       25.20      8.93 o 
  -5   4   9       26.73       33.81      8.56 o 
  -4   4   9       17.91        7.56      6.10 o 
  -2   4   9       29.04       47.34      7.75 o 
  -1   4   9      297.82      260.51     12.31 o 
   0   4   9       33.32       27.90      5.24 o 
   1   4   9      173.91      176.03      7.01 o 
   2   4   9        0.04        1.54      2.42 o 
   3   4   9       34.83       52.29      5.07 o 
   4   4   9        0.66        6.66      3.57 o 
   5   4   9       47.24       46.73      5.62 o 
   6   4   9       43.95       64.07     12.52 o 
   7   4   9      401.87      375.07     26.66 o 
   8   4   9        0.76        9.44      9.40 o 
  -6   5   9       13.09       11.47      7.43 o 
  -5   5   9       30.65       35.97      9.01 o 
  -4   5   9      346.00      340.26     18.18 o 
  -3   5   9       26.63       19.85      6.87 o 
  -2   5   9        1.20        9.85      4.82 o 
  -1   5   9       67.15       75.83      7.75 o 
   0   5   9      206.85      223.29      7.85 o 
   1   5   9      149.49      135.16      5.90 o 
   2   5   9       17.09       29.19      7.38 o 
   3   5   9       92.42       91.98      5.76 o 
   4   5   9        3.29        7.52      5.52 o 
   5   5   9      140.09      101.55     11.71 o 
   6   5   9      261.09      219.45     14.79 o 
   7   5   9       71.98      111.37     14.52 o 
   8   5   9        3.61       -9.38      8.95 o 
  -6   6   9        1.87       10.00      7.19 o 
  -5   6   9       19.36       29.63      8.22 o 
  -4   6   9      556.23      522.24     20.71 o 
  -3   6   9      150.75      130.06     10.92 o 
  -2   6   9        1.12       -4.70      3.13 o 
  -1   6   9       64.34       71.89      5.60 o 
   0   6   9        4.77        4.88      4.22 o 
   1   6   9        1.98        0.54      3.85 o 
   2   6   9      241.31      264.96     14.07 o 
   3   6   9      366.69      271.94     14.26 o 
   4   6   9       12.34       20.58      6.62 o 
   5   6   9      121.81      109.08     12.29 o 
   6   6   9       91.25      102.68     13.19 o 
   7   6   9      116.50      143.61     15.93 o 
   8   6   9        9.89        2.21      9.87 o 
   9   6   9       19.39        5.91     10.56 o 
  -6   7   9       10.00       12.99      7.24 o 
  -5   7   9       15.31       27.55      8.20 o 
  -4   7   9       12.50       22.08      5.02 o 
  -3   7   9      194.55      177.42     11.30 o 
  -2   7   9      172.60      153.23     10.58 o 
  -1   7   9        0.08        2.06      3.70 o 
   0   7   9      151.48      122.83      9.72 o 
   1   7   9      108.22       86.88      8.84 o 
   2   7   9       48.62       25.33      6.70 o 
   3   7   9      122.41       98.63      9.59 o 
   4   7   9        2.06       -2.66      4.82 o 
   5   7   9       23.60       27.58      8.48 o 
   6   7   9      353.83      301.42     18.22 o 
   7   7   9      153.94      168.60     17.79 o 
   8   7   9       17.70       17.75     11.15 o 
   9   7   9        2.21       10.73     10.86 o 
  -4   8   9        0.65        2.40      5.29 o 
  -3   8   9       13.70       13.44      5.85 o 
  -2   8   9       64.09       76.17      9.12 o 
  -1   8   9      349.56      276.21     14.15 o 
   0   8   9       95.30       89.94      9.08 o 
   1   8   9        6.23       11.75      4.99 o 
   2   8   9        0.92        0.15      4.17 o 
   3   8   9      106.72       94.70     10.81 o 
   4   8   9      114.33      121.33     11.56 o 
   5   8   9        2.76       -4.43      5.35 o 
   6   8   9      132.34      127.30     15.74 o 
   7   8   9       74.78       73.61     14.19 o 
   8   8   9        3.00       20.38     11.82 o 
  -5   9   9        4.21       11.52      6.94 o 
  -4   9   9       10.05       32.54      8.43 o 
  -3   9   9       46.33       40.36      9.87 o 
  -2   9   9        4.48        7.66      5.63 o 
  -1   9   9       13.37       16.27      5.74 o 
   0   9   9      233.40      202.62     12.08 o 
   1   9   9      248.06      237.33     13.40 o 
   2   9   9       14.97       11.90      5.72 o 
   3   9   9       23.45       32.78      8.05 o 
   4   9   9       13.99       23.08      7.82 o 
   5   9   9       47.29       29.39      9.91 o 
   6   9   9       35.62       49.46     12.80 o 
   7   9   9       93.86       86.15     15.59 o 
   8   9   9        0.26        8.52     10.55 o 
  -5  10   9        0.32        1.90      6.17 o 
  -4  10   9       76.76       84.74     13.45 o 
  -3  10   9       36.40       45.34     10.32 o 
  -2  10   9        3.20        9.38      6.06 o 
  -1  10   9       10.95       11.18      3.82 o 
   0  10   9       94.91       85.68      9.55 o 
   1  10   9      255.50      230.13     13.70 o 
   2  10   9      253.46      198.59     13.57 o 
   3  10   9      118.69       99.53     12.52 o 
   4  10   9       52.88       62.22     11.63 o 
   5  10   9        5.01       -1.65      7.30 o 
   6  10   9       56.89       43.40     12.07 o 
   7  10   9       10.51       -2.93     10.21 o 
   8  10   9        0.08       -7.71     10.17 o 
  -4  11   9      236.78      207.78     17.19 o 
  -3  11   9       21.85       22.80      8.16 o 
  -2  11   9        1.07        4.54      5.01 o 
  -1  11   9       36.71       44.40     10.36 o 
   0  11   9       36.39       33.01      6.05 o 
   1  11   9       15.08       25.82      7.37 o 
   2  11   9      176.38      134.17     12.27 o 
   3  11   9      772.23      747.22     27.49 o 
   4  11   9      125.38      140.08     15.97 o 
   5  11   9        1.61       -1.58      7.75 o 
   6  11   9        0.12        1.91      8.65 o 
   7  11   9       24.61       25.11     12.10 o 
  -3  12   9       86.68       83.99     13.98 o 
  -2  12   9        0.01       13.92      6.89 o 
  -1  12   9        0.34        1.39      5.50 o 
   0  12   9        2.44        8.31      6.66 o 
   1  12   9        1.20       12.03      7.39 o 
   2  12   9      114.96      132.77     16.27 o 
   3  12   9        4.91        1.52      7.24 o 
   4  12   9       69.46       63.44     12.25 o 
   5  12   9        3.16       -1.63      7.94 o 
   6  12   9        0.01       18.28     10.75 o 
  -2  13   9        3.95       11.60      6.76 o 
  -1  13   9        0.28        0.75      6.68 o 
   0  13   9        1.56        7.99      7.24 o 
   1  13   9       20.57       21.99      7.48 o 
   2  13   9        0.91        7.77      6.02 o 
   3  13   9       16.22       30.07      6.29 o 
   4  13   9        0.06       11.48      6.82 o 
   5  13   9       28.75       11.24     10.13 o 
  -1  14   9        6.41        8.50      7.47 o 
   0  14   9        1.64        8.93      6.62 o 
   1  14   9       84.85       94.70     15.29 o 
   2  14   9        0.20        8.03      5.05 o 
   3  14   9        2.15       11.83      5.43 o 
   4  14   9       20.25       27.68     11.20 o 
   2  -6  10        6.40       27.15     11.82 o 
  -1  -5  10        5.09       16.74      9.63 o 
   0  -5  10       21.74       16.81     10.19 o 
   1  -5  10        0.35        0.83      7.99 o 
   2  -5  10        0.31       19.20      9.78 o 
   3  -5  10       10.12       27.51     10.11 o 
   4  -5  10       30.60       25.97     10.81 o 
   5  -5  10       16.29       28.80     11.18 o 
  -2  -4  10       11.54       25.73     10.43 o 
  -1  -4  10       66.32       83.15     13.10 o 
   0  -4  10       14.44       22.18      9.74 o 
   1  -4  10       14.10       41.51      9.78 o 
   2  -4  10        0.49        1.78      7.37 o 
   3  -4  10       92.92       96.09     14.32 o 
   4  -4  10       18.09       13.25     10.00 o 
   5  -4  10       41.03       38.11     11.43 o 
   6  -4  10        6.07       33.68     11.01 o 
  -3  -3  10        0.82       13.83      9.16 o 
  -2  -3  10        5.41        9.44      8.41 o 
  -1  -3  10       74.77       83.35     12.97 o 
   0  -3  10       93.09       97.31     13.40 o 
   1  -3  10        8.28        3.27      7.82 o 
   2  -3  10        5.63        4.00      7.77 o 
   3  -3  10       14.03        3.27      7.86 o 
   4  -3  10      169.75      163.23     13.94 o 
   5  -3  10        8.97       -4.48      7.75 o 
   6  -3  10        0.59       10.41      8.82 o 
   7  -3  10       16.40       37.94      9.95 o 
  -4  -2  10        1.71       17.81      8.80 o 
  -3  -2  10       15.77       25.88      9.85 o 
  -2  -2  10        2.67        4.09      7.82 o 
  -1  -2  10       17.44       12.52      7.94 o 
   0  -2  10      488.30      442.56     20.47 o 
   1  -2  10        1.03        8.65      8.01 o 
   2  -2  10       23.49       23.68      8.63 o 
   3  -2  10       37.79       37.29      9.83 o 
   4  -2  10        1.48       10.88      6.69 o 
   5  -2  10       21.05       26.40      9.49 o 
   6  -2  10        4.86        5.42      8.35 o 
   7  -2  10       26.47       36.03     10.49 o 
  -4  -1  10        3.42       12.29      8.89 o 
  -3  -1  10        4.43       15.74      8.65 o 
  -2  -1  10       10.60       15.72      7.81 o 
  -1  -1  10       85.33       90.90     13.00 o 
   0  -1  10       21.95       18.56      6.94 o 
   1  -1  10       95.94      100.52     12.50 o 
   2  -1  10        5.17        4.73      6.08 o 
   3  -1  10       89.46       79.94     11.45 o 
   4  -1  10       17.89       38.59      6.07 o 
   5  -1  10        0.06        2.57      8.52 o 
   6  -1  10       13.05       19.67      8.58 o 
   7  -1  10        1.11        3.13      7.56 o 
   8  -1  10        1.67       12.67      8.48 o 
  -4   0  10       88.42      110.54     14.51 o 
  -3   0  10        7.48       18.45      8.35 o 
  -2   0  10        0.05        8.24      7.71 o 
  -1   0  10       18.37       29.93      7.96 o 
   0   0  10      104.17      102.42     11.69 o 
   1   0  10        0.14        9.83      5.84 o 
   2   0  10        0.00       10.70      6.12 o 
   3   0  10      217.07      228.57     14.17 o 
   4   0  10       84.41       81.55     12.45 o 
   5   0  10        9.30       10.11      4.64 o 
   6   0  10       16.99       28.20      8.84 o 
   7   0  10        2.93       11.07      7.86 o 
   8   0  10       11.35       34.06      9.16 o 
  -5   1  10        5.85        6.68      7.21 o 
  -4   1  10      120.56       97.24     12.50 o 
  -3   1  10        0.85       -0.06      6.44 o 
  -2   1  10      122.98      116.64     11.50 o 
  -1   1  10       37.87       49.07      9.03 o 
   0   1  10        0.08       -0.34      5.10 o 
   1   1  10      277.74      298.71     14.60 o 
   2   1  10      405.41      363.66     15.74 o 
   3   1  10        0.11        4.16      5.46 o 
   4   1  10      175.86      156.56     12.85 o 
   5   1  10      388.67      352.49     12.22 o 
   6   1  10      119.81      108.49      7.39 o 
   7   1  10      163.26      154.32     13.17 o 
   8   1  10        2.60       27.43      8.28 o 
   9   1  10       11.81       26.80      8.09 o 
  -5   2  10       10.51        7.19      6.42 o 
  -4   2  10       11.51       14.75      7.02 o 
  -3   2  10        0.19        6.02      6.64 o 
  -2   2  10       43.25       55.19     10.00 o 
  -1   2  10      180.62      159.71     11.69 o 
   0   2  10      107.91      118.16     10.02 o 
   1   2  10        0.88        7.43      4.80 o 
   2   2  10       78.43       77.37      8.67 o 
   3   2  10      291.58      238.19     18.99 o 
   4   2  10      126.67      110.14      7.28 o 
   5   2  10      524.93      463.68     13.48 o 
   6   2  10      244.18      204.04     21.40 o 
   7   2  10       71.40       69.84     10.77 o 
   8   2  10      123.68      130.70     11.88 o 
   9   2  10        0.34        7.62      6.34 o 
  -5   3  10        0.13       18.18      6.55 o 
  -4   3  10        1.50        5.67      5.91 o 
  -3   3  10       26.67       30.44      7.73 o 
  -2   3  10       48.39       76.47     10.19 o 
  -1   3  10       28.65       13.12      5.70 o 
   0   3  10      700.94      573.05     18.52 o 
   1   3  10        3.91        1.14      3.98 o 
   2   3  10        0.02       -1.20      2.70 o 
   3   3  10       28.73       35.04      5.19 o 
   4   3  10       80.55       78.65      7.15 o 
   5   3  10       15.20       21.71      5.97 o 
   6   3  10      168.43      151.33     14.75 o 
   7   3  10      155.92      146.98     10.01 o 
   8   3  10       21.36       40.04      8.63 o 
  -4   4  10        0.48        6.81      5.67 o 
  -3   4  10        8.79        7.06      6.19 o 
  -2   4  10      280.50      210.99     12.59 o 
  -1   4  10       22.86       39.33      7.22 o 
   0   4  10        1.45        7.26      3.87 o 
   1   4  10      252.71      225.16      8.39 o 
   2   4  10       36.59       36.95      4.81 o 
   3   4  10        0.42        2.12      3.25 o 
   4   4  10      255.33      238.83      9.22 o 
   5   4  10        3.28        0.42      3.75 o 
   6   4  10      144.37      135.35     17.80 o 
   7   4  10       11.22       15.01      8.26 o 
   8   4  10        0.23        5.01      8.80 o 
  -5   5  10        3.36       12.99      6.79 o 
  -3   5  10       89.08       81.21      9.72 o 
  -2   5  10      115.38      106.30      9.42 o 
  -1   5  10      172.51      179.90     10.64 o 
   0   5  10      234.19      222.67     10.21 o 
   1   5  10      768.08      748.20     14.52 o 
   2   5  10      186.69      188.13     12.61 o 
   3   5  10        8.86       11.24      5.84 o 
   4   5  10       35.16       46.69      9.29 o 
   5   5  10        1.32        4.62      5.72 o 
   6   5  10       58.96       66.45     11.07 o 
   7   5  10       86.30      114.03     14.24 o 
   8   5  10       10.65       21.34     10.45 o 
  -5   6  10       20.83       54.40     11.07 o 
  -4   6  10       17.11       19.78      6.70 o 
  -2   6  10      205.71      199.44      8.27 o 
  -1   6  10        9.68       12.35      5.95 o 
   0   6  10       66.25       73.88     10.32 o 
   1   6  10      384.96      357.37     17.34 o 
   2   6  10      153.12      128.56     10.90 o 
   3   6  10       32.62       44.55      8.78 o 
   4   6  10       86.39       74.25     10.73 o 
   5   6  10       38.05       40.70      9.59 o 
   6   6  10       33.92       37.47      9.70 o 
   7   6  10      106.77      105.83     14.81 o 
   8   6  10        0.01        5.01      9.04 o 
   9   6  10       13.38       12.37     10.92 o 
  -4   7  10       60.23       83.69     12.42 o 
  -3   7  10       54.24       62.97      8.74 o 
  -2   7  10        5.33       12.01      4.95 o 
  -1   7  10      523.73      491.03     20.12 o 
   0   7  10       23.75       30.76      7.36 o 
   1   7  10      138.55      139.05     11.28 o 
   2   7  10      130.71      123.98     11.05 o 
   3   7  10        1.51       15.29      5.99 o 
   4   7  10      131.14      137.84     12.18 o 
   5   7  10       47.07       46.22     10.11 o 
   6   7  10        0.00        0.32      7.73 o 
   7   7  10        1.54        1.22      9.06 o 
   8   7  10       22.42       19.33     11.82 o 
   9   7  10        0.48        6.25     11.16 o 
  -4   8  10       69.52       84.70     12.78 o 
  -2   8  10      219.05      202.64     12.99 o 
  -1   8  10       72.56       82.47     10.34 o 
   0   8  10      340.35      320.46     16.29 o 
   1   8  10       66.98       66.60      9.66 o 
   2   8  10      156.77      147.34     11.48 o 
   3   8  10       19.58       14.66      6.27 o 
   4   8  10        0.97       11.45      6.76 o 
   5   8  10        8.71        9.80      7.81 o 
   6   8  10        1.67       -9.08      7.34 o 
   7   8  10        9.26        7.09      9.51 o 
   8   8  10        0.52      -13.00      8.67 o 
  -4   9  10       27.64       51.34     10.60 o 
  -3   9  10       12.32       17.24      6.62 o 
  -1   9  10      380.18      357.77     17.06 o 
   0   9  10        2.03        5.63      4.97 o 
   1   9  10       13.21       13.21      5.82 o 
   2   9  10       30.64       35.56      8.09 o 
   3   9  10        4.67        1.91      5.54 o 
   4   9  10        6.65       -1.01      5.31 o 
   5   9  10      136.16      146.53     15.78 o 
   6   9  10       26.67       35.65     11.48 o 
   7   9  10        0.00       -4.82      9.21 o 
   8   9  10       21.79       15.03     11.84 o 
  -4  10  10        8.59       20.21      7.64 o 
  -3  10  10        4.01       10.47      5.78 o 
  -2  10  10        7.95       24.64      7.36 o 
  -1  10  10      306.32      286.63     14.94 o 
   0  10  10      302.69      287.15     15.22 o 
   1  10  10        0.34        6.10      5.10 o 
   2  10  10       19.37       17.64      7.47 o 
   3  10  10       59.73       61.36     10.83 o 
   4  10  10        1.56        6.53      6.34 o 
   5  10  10        2.92        4.43      7.84 o 
   6  10  10       39.85       45.00     12.91 o 
   7  10  10        0.08       -8.69      9.34 o 
  -3  11  10        1.28        9.29      6.15 o 
  -2  11  10       78.99      103.88     15.05 o 
  -1  11  10       15.88       38.43      8.88 o 
   0  11  10      120.07      110.28     10.32 o 
   1  11  10        8.50        6.12      5.25 o 
   2  11  10      353.50      330.69     17.60 o 
   3  11  10       27.52       27.98      9.10 o 
   4  11  10       96.78       93.73     13.72 o 
   5  11  10        9.76        3.66      8.22 o 
   6  11  10        5.34       31.88     11.24 o 
   7  11  10        6.55       -1.14     10.77 o 
  -3  12  10       27.45       40.06      9.70 o 
  -2  12  10       13.52       21.49      7.56 o 
  -1  12  10        0.11        9.19      6.19 o 
   0  12  10        3.47        6.92      5.91 o 
   1  12  10        5.42        3.15      5.40 o 
   2  12  10      114.86      124.56     14.02 o 
   3  12  10      208.56      180.35     15.74 o 
   4  12  10       16.69       29.12     10.36 o 
   5  12  10        0.00       -9.99      6.66 o 
   6  12  10        0.77       11.54     10.73 o 
  -2  13  10       15.23       27.85      8.41 o 
  -1  13  10        4.23       13.36      6.40 o 
   0  13  10        6.25       15.48      7.84 o 
   1  13  10        0.29        8.55      4.83 o 
   2  13  10        3.17        6.11     11.75 o 
   3  13  10      126.34      126.79     13.89 o 
   4  13  10        7.04       11.77      9.40 o 
   5  13  10       25.24       29.44     11.07 o 
   0  14  10        0.96       12.85      7.37 o 
   1  14  10        5.50        7.49      6.53 o 
   2  14  10        1.89       12.85     12.34 o 
   3  14  10        4.37        8.02      5.06 o 
   0  -4  11       21.35       24.26     10.10 o 
   1  -4  11        0.82       20.57      9.04 o 
   2  -4  11       64.83      100.32     15.20 o 
   3  -4  11      104.99       87.63     14.30 o 
   4  -4  11       70.55       60.38     13.45 o 
   5  -4  11        0.01        3.94     10.08 o 
  -2  -3  11       34.54       42.22     11.28 o 
  -1  -3  11        5.93       12.52      8.69 o 
   0  -3  11       37.39       68.10     12.95 o 
   1  -3  11        2.21       29.12     10.10 o 
   2  -3  11        0.03       -2.51      7.58 o 
   3  -3  11        2.00        6.70      8.76 o 
   4  -3  11       20.47       32.31     10.79 o 
   5  -3  11       79.18       99.17     15.44 o 
   6  -3  11        0.74       -2.96      7.79 o 
  -2  -2  11        5.17       14.04      9.03 o 
  -1  -2  11        9.87       16.42      8.93 o 
   0  -2  11      159.32      153.25     13.62 o 
   1  -2  11        5.43       12.05      8.28 o 
   2  -2  11       31.97       49.44     10.41 o 
   3  -2  11        6.61       11.00      7.86 o 
   4  -2  11        0.00        7.52      5.15 o 
   5  -2  11       60.52       60.74     12.42 o 
   6  -2  11        4.27        6.08      8.28 o 
   7  -2  11        2.73       23.23      8.86 o 
  -3  -1  11       41.34       60.93     12.48 o 
  -2  -1  11        2.67       12.85      8.73 o 
  -1  -1  11        2.78        9.61      7.96 o 
   0  -1  11       14.44       13.55      7.47 o 
   1  -1  11      189.87      212.88     15.05 o 
   2  -1  11        2.36        7.92      7.19 o 
   3  -1  11       10.37       16.04      8.05 o 
   4  -1  11        1.63       14.14      8.73 o 
   5  -1  11       32.11       35.65     10.79 o 
   6  -1  11        1.01        7.71      7.88 o 
   7  -1  11        2.73       17.49      8.80 o 
  -3   0  11        5.29       17.34      9.27 o 
  -2   0  11        4.14       14.79      7.41 o 
  -1   0  11        9.72       14.15      7.56 o 
   0   0  11       58.05       62.56     10.51 o 
   1   0  11      147.01      155.75     12.72 o 
   2   0  11      364.16      336.02     16.83 o 
   3   0  11       60.89       74.38     11.07 o 
   4   0  11        0.18        2.19      8.24 o 
   5   0  11       25.35       19.15      5.83 o 
   6   0  11        0.11        4.71      7.94 o 
   7   0  11        9.27       26.23      8.63 o 
   8   0  11       11.38       39.56     10.00 o 
  -4   1  11       39.10       44.38     11.05 o 
  -3   1  11        1.06       -0.04      6.53 o 
  -2   1  11       22.00        9.91      6.85 o 
  -1   1  11        0.24        5.22      6.62 o 
   0   1  11       38.64       36.53      8.84 o 
   1   1  11        0.26       -1.97      4.92 o 
   2   1  11      216.47      188.32     12.91 o 
   3   1  11      806.63      704.37     23.40 o 
   4   1  11       39.96       49.20      6.77 o 
   5   1  11        6.75       14.48      5.24 o 
   6   1  11        3.68       12.08      5.25 o 
   7   1  11       24.82       36.63      9.44 o 
   8   1  11        8.65       11.75      8.39 o 
  -4   2  11        3.48       15.99      7.34 o 
  -3   2  11      107.17      109.55     13.90 o 
  -2   2  11       18.31       22.12      8.29 o 
  -1   2  11      147.00      113.58     11.01 o 
   0   2  11       14.05       31.60      7.51 o 
   1   2  11       13.97       28.65      7.30 o 
   2   2  11       37.50       34.85      7.45 o 
   3   2  11      101.45       86.80      7.96 o 
   4   2  11      458.81      438.53     19.24 o 
   5   2  11        5.72        2.66     10.10 o 
   6   2  11        8.32       19.13      5.39 o 
   7   2  11        2.52       21.02      8.18 o 
   8   2  11       38.84       79.75     11.99 o 
  -4   3  11       10.07       10.04      6.87 o 
  -3   3  11      165.39      144.37     11.75 o 
  -2   3  11        7.58       15.76      6.42 o 
  -1   3  11        8.02       11.52      6.14 o 
   0   3  11      500.92      453.93     17.70 o 
   1   3  11      173.97      145.11     10.56 o 
   2   3  11       14.96       19.65      7.82 o 
   3   3  11       26.35       28.61      5.35 o 
   4   3  11        1.41        7.74      4.23 o 
   5   3  11       37.49       54.49      9.01 o 
   6   3  11       43.94       54.39      7.14 o 
   7   3  11       28.33       31.73      6.22 o 
  -4   4  11        0.05       13.66      6.17 o 
  -3   4  11       85.06      100.63     11.82 o 
  -2   4  11      296.77      241.16     14.45 o 
  -1   4  11       18.52        6.44      5.24 o 
   0   4  11       27.39       20.81      5.61 o 
   1   4  11       97.49      108.22      6.63 o 
   2   4  11       49.21       45.06      5.60 o 
   3   4  11        0.36        0.26      3.63 o 
   4   4  11        3.41        3.76      3.99 o 
   5   4  11        0.78        1.59      6.57 o 
   6   4  11      109.03      100.24     12.97 o 
   7   4  11       10.13       11.86      8.76 o 
   8   4  11        2.51        7.66      9.19 o 
  -4   5  11       36.99       44.58      7.99 o 
  -3   5  11       36.22       39.39      7.96 o 
  -2   5  11      612.21      527.68     19.03 o 
  -1   5  11      352.88      308.53     14.32 o 
   0   5  11       41.65       44.39      5.35 o 
   1   5  11        0.08       -2.98      4.58 o 
   2   5  11       27.73       27.60      7.99 o 
   3   5  11        0.13        3.32      5.85 o 
   4   5  11       11.35        7.73      6.89 o 
   5   5  11       88.15       72.99     11.65 o 
   6   5  11        3.92       11.20      8.11 o 
   7   5  11       82.88      101.20     14.39 o 
   8   5  11       30.68       13.08     10.04 o 
  -1   6  11      207.00      177.29     12.53 o 
   0   6  11        6.12       21.28      7.11 o 
   1   6  11       93.15      114.45     13.21 o 
   2   6  11        0.94        8.24      5.57 o 
   3   6  11      108.95      132.57     12.20 o 
   4   6  11       52.91       67.48     11.18 o 
   5   6  11       34.61       24.21      8.29 o 
   6   6  11        1.27        0.53      6.85 o 
   7   6  11       45.99       31.24     11.30 o 
   8   6  11        5.53        4.90     10.36 o 
  -3   7  11       74.08       88.27      8.26 o 
  -2   7  11      107.33      105.40      9.72 o 
  -1   7  11      223.64      257.28     15.12 o 
   0   7  11       54.35       71.79     10.85 o 
   1   7  11      190.89      202.19     14.02 o 
   2   7  11      100.54      112.66     12.93 o 
   3   7  11       16.72       17.75      6.89 o 
   4   7  11        6.05        2.80      6.34 o 
   5   7  11      129.92      131.41     14.39 o 
   6   7  11        1.73       -0.04      7.75 o 
   7   7  11        3.88       15.35     11.01 o 
   8   7  11        6.46       10.41     10.60 o 
  -4   8  11       13.51       41.23      9.25 o 
  -2   8  11       60.19       56.26      9.74 o 
  -1   8  11       31.22       26.68      7.15 o 
   0   8  11      562.12      536.24     22.09 o 
   1   8  11       28.91       49.78      9.36 o 
   2   8  11       25.95       32.67      8.58 o 
   3   8  11        0.11        5.14      5.12 o 
   4   8  11       86.00       88.96     12.33 o 
   5   8  11        0.00        2.38      7.06 o 
   6   8  11        1.78        4.26      8.28 o 
   7   8  11        3.40        0.08     10.04 o 
   8   8  11        0.29      -13.23      8.82 o 
  -4   9  11       12.69       44.92      9.70 o 
  -3   9  11       75.77       84.14     13.19 o 
  -2   9  11       65.73       62.41      9.89 o 
  -1   9  11       64.34       80.97     10.85 o 
   0   9  11        8.32        7.71      5.70 o 
   1   9  11      219.78      196.80     13.92 o 
   2   9  11       68.25       86.54     11.45 o 
   3   9  11        0.53        1.84      5.25 o 
   4   9  11        2.52        0.43      5.54 o 
   5   9  11        0.49       -6.34      7.13 o 
   6   9  11        8.94       -1.13      8.69 o 
   7   9  11       18.74       15.91     11.18 o 
   8   9  11        4.00        9.46     10.70 o 
  -3  10  11        4.57       16.49      6.92 o 
  -1  10  11       54.44       49.78      9.33 o 
   0  10  11       91.13      105.91     11.86 o 
   1  10  11       20.88       16.38      6.72 o 
   2  10  11      125.31      146.74     12.46 o 
   3  10  11       35.55       26.35      8.91 o 
   4  10  11       13.72       20.00      7.66 o 
   5  10  11        1.63        4.17      7.88 o 
   6  10  11       79.73       85.79     15.52 o 
   7  10  11       38.97       17.47     11.75 o 
  -3  11  11        3.88       22.27      8.24 o 
  -2  11  11       23.15       39.18      9.19 o 
   0  11  11        1.23       -3.38      3.68 o 
   1  11  11       48.41       45.34      9.42 o 
   2  11  11       61.65       69.49     10.92 o 
   3  11  11       49.50       60.68     11.16 o 
   4  11  11       90.42       89.73     13.89 o 
   5  11  11        2.33        7.92      8.69 o 
   6  11  11        0.16       -4.65      9.12 o 
   7  11  11        0.20        0.71     10.06 o 
  -2  12  11       11.09       24.47      7.39 o 
  -1  12  11       78.27       87.61     13.30 o 
   0  12  11       41.63       50.14      9.46 o 
   1  12  11       24.40       32.44      8.09 o 
   2  12  11      200.18      179.16     14.22 o 
   3  12  11        0.73        1.35      6.62 o 
   4  12  11       59.95       68.28     13.15 o 
   5  12  11       22.08       22.87     10.28 o 
   6  12  11        2.67       19.37     10.73 o 
  -1  13  11        0.15       18.18      7.17 o 
   0  13  11        4.83       16.72      7.45 o 
   1  13  11       38.41       35.90      7.78 o 
   2  13  11      131.18      136.23     14.99 o 
   3  13  11        8.11       18.33      9.53 o 
   4  13  11       69.25       76.03     13.77 o 
   5  13  11        7.72       13.59      9.12 o 
   1  14  11        1.64       24.84      8.41 o 
   2  14  11       18.78       24.71      6.27 o 
   3  14  11        2.98       20.76     15.24 o 
   0  -3  12       69.73       95.17     15.09 o 
   1  -3  12       20.54       34.81     10.23 o 
   2  -3  12      189.28      197.16     16.06 o 
   3  -3  12       27.87       33.68     10.83 o 
   4  -3  12       54.94       54.34     11.99 o 
  -1  -2  12        9.31       16.72      9.46 o 
   0  -2  12       24.97       32.48     10.38 o 
   1  -2  12       21.58       47.12     10.83 o 
   2  -2  12       78.58       95.98     13.98 o 
   3  -2  12      108.27       76.56     13.32 o 
   4  -2  12        7.62       33.88      7.82 o 
   5  -2  12        0.09       -2.36      8.52 o 
   6  -2  12       10.04        7.07      8.91 o 
  -2  -1  12       25.60       45.86     11.78 o 
  -1  -1  12       24.38       33.29     10.02 o 
   0  -1  12       35.20       41.41     11.03 o 
   1  -1  12        0.07       12.70      7.90 o 
   2  -1  12        0.61       22.05      8.37 o 
   3  -1  12       66.06       75.51     12.18 o 
   4  -1  12       21.30       30.47      6.41 o 
   5  -1  12        5.25        6.59      8.71 o 
   6  -1  12        1.11        2.40      8.16 o 
  -2   0  12       53.78       73.74     13.15 o 
  -1   0  12        2.98       12.29      7.84 o 
   0   0  12        4.40       15.33      7.96 o 
   1   0  12        3.58        9.42      7.24 o 
   2   0  12        8.27       29.27      8.46 o 
   3   0  12        0.61       14.20      7.75 o 
   4   0  12       10.71        7.00      5.23 o 
   5   0  12       10.47        2.44      5.25 o 
   6   0  12       18.81       24.02      9.04 o 
   7   0  12        9.95       29.22      8.65 o 
  -3   1  12       49.73       68.00     12.10 o 
  -2   1  12       45.80       54.15     11.16 o 
  -1   1  12        0.27        7.26      7.92 o 
   0   1  12       23.48       24.21      8.29 o 
   1   1  12        0.45        8.61      6.68 o 
   2   1  12       33.31       48.79      9.27 o 
   3   1  12       80.27       80.46      8.18 o 
   4   1  12       29.01       36.39      6.47 o 
   5   1  12        0.45        4.41      9.20 o 
   6   1  12       31.08       42.77      6.88 o 
   7   1  12        7.31       11.56      7.32 o 
  -3   2  12        0.32        8.43      7.88 o 
  -2   2  12       16.75       31.94      8.95 o 
  -1   2  12       23.05       33.61      9.16 o 
   0   2  12       22.17       32.18      8.84 o 
   1   2  12        0.62        0.00      5.85 o 
   2   2  12       47.07       62.04      9.55 o 
   3   2  12        3.63        3.32      4.18 o 
   4   2  12      121.01      118.03      8.74 o 
   5   2  12        5.88       10.32      5.21 o 
   6   2  12       85.55       72.64      8.12 o 
   7   2  12       17.06       40.16      9.72 o 
   8   2  12       35.80       41.36      9.68 o 
  -3   3  12        0.18        3.77      6.44 o 
  -2   3  12       28.83       17.38      7.47 o 
  -1   3  12      170.51      184.51     13.12 o 
   0   3  12      129.38      159.69     11.99 o 
   1   3  12       79.14       82.10     10.47 o 
   2   3  12       25.00       34.44      6.98 o 
   3   3  12      150.39      128.86      8.20 o 
   4   3  12       78.75       82.00      8.20 o 
   5   3  12      103.54      103.92     10.38 o 
   6   3  12       16.71       18.77      5.66 o 
   7   3  12        7.15       26.18      9.25 o 
  -4   4  12       27.26       23.70      7.36 o 
  -3   4  12       40.55       42.35      9.27 o 
  -2   4  12       13.59       12.29      6.66 o 
  -1   4  12      287.44      245.76     14.34 o 
   0   4  12      182.21      169.74     11.93 o 
   1   4  12       23.68       16.52      4.63 o 
   2   4  12       71.30       78.09      7.17 o 
   3   4  12       68.52       84.82     13.21 o 
   4   4  12       25.72       33.87      9.18 o 
   5   4  12       31.08       34.17      9.68 o 
   6   4  12        5.15        6.55      7.30 o 
   7   4  12       85.27       96.98     13.34 o 
  -4   5  12       10.70        6.79      6.47 o 
  -3   5  12       23.54       22.31      6.53 o 
  -2   5  12      121.61      105.79     10.23 o 
   0   5  12      272.64      263.89     15.54 o 
   1   5  12       16.65       28.52      7.66 o 
   2   5  12      189.75      154.96     13.68 o 
   3   5  12       31.63       41.30     10.73 o 
   4   5  12        1.52        0.15      6.46 o 
   5   5  12        0.02       14.56      7.62 o 
   6   5  12       29.52       33.91      9.42 o 
   7   5  12      121.72      112.94     14.75 o 
   8   5  12      183.13      161.39     17.92 o 
  -1   6  12       82.15       77.63     10.66 o 
   0   6  12       61.84       88.12     11.93 o 
   1   6  12        2.18        3.79      5.35 o 
   2   6  12        0.79        8.80      5.95 o 
   3   6  12       19.57       37.96      9.70 o 
   4   6  12       25.60       24.38      8.73 o 
   5   6  12        2.91       16.06      7.52 o 
   6   6  12        1.81        5.61      7.97 o 
   7   6  12        9.26       15.14      9.59 o 
   8   6  12       21.44       20.94     11.35 o 
  -3   7  12       16.08       22.29      5.05 o 
  -2   7  12        1.87       20.19      5.80 o 
  -1   7  12       38.38       41.54      9.16 o 
   0   7  12       39.23       50.78     10.11 o 
   1   7  12       26.68       50.44     10.38 o 
   2   7  12        0.36        1.78      5.14 o 
   3   7  12        3.04        5.55      6.02 o 
   4   7  12       22.98       38.60     10.08 o 
   5   7  12       52.73       62.58     11.73 o 
   6   7  12        0.37        3.25      7.94 o 
   7   7  12        1.99       -4.09      8.61 o 
   8   7  12        9.43       -2.85     10.17 o 
  -2   8  12      215.86      192.00     13.53 o 
  -1   8  12        1.01       12.25      6.04 o 
   0   8  12        0.01        9.51      6.02 o 
   1   8  12       24.88       26.65      7.79 o 
   2   8  12       23.65       21.19      7.90 o 
   3   8  12      102.20      137.43     15.03 o 
   4   8  12       28.42       26.53      9.14 o 
   5   8  12        0.97        2.78      7.24 o 
   6   8  12       23.24       26.27     10.66 o 
   7   8  12        2.07        5.09      9.80 o 
   8   8  12       21.64        5.50     11.24 o 
  -2   9  12       54.06       57.57     10.10 o 
  -1   9  12      109.64      122.44     11.32 o 
   0   9  12        2.28       10.19      6.00 o 
   1   9  12       51.15       50.14     10.53 o 
   2   9  12        5.29       18.07      7.62 o 
   3   9  12       13.13        4.92      5.93 o 
   4   9  12       18.87       35.28      9.14 o 
   5   9  12        1.55       -6.19      7.47 o 
   6   9  12        0.52      -11.46      7.64 o 
   7   9  12        1.75        6.32     10.90 o 
  -3  10  12        0.16       27.38      6.66 o 
  -1  10  12      134.38      139.59     12.61 o 
   0  10  12        3.34        9.34      6.55 o 
   1  10  12       21.19       38.22      8.59 o 
   2  10  12       44.28       51.72     10.04 o 
   3  10  12        3.55       -1.76      5.31 o 
   4  10  12        0.28        0.39      5.82 o 
   5  10  12        0.17       13.77      7.58 o 
   6  10  12       18.15       39.27     12.52 o 
   7  10  12       46.05       44.27     13.68 o 
  -2  11  12       13.82       39.05      7.84 o 
   0  11  12       20.29       26.98      8.14 o 
   1  11  12        0.73        6.57      5.29 o 
   2  11  12       77.54      102.10     13.00 o 
   3  11  12       72.38       77.97     12.42 o 
   4  11  12       37.29       53.35     11.18 o 
   5  11  12        2.16        5.74      8.03 o 
   6  11  12        0.03       -0.53     10.26 o 
  -1  12  12        0.32       17.39      5.95 o 
   0  12  12        1.75        5.67      5.74 o 
   1  12  12        7.21        4.24      6.02 o 
   2  12  12        0.00        5.31      6.49 o 
   3  12  12       30.36       21.75      9.21 o 
   4  12  12      125.47      131.33     16.04 o 
   5  12  12        7.58        8.31      8.35 o 
   0  13  12       26.12       41.54     10.38 o 
   1  13  12        9.10        6.51      6.53 o 
   2  13  12       11.47       11.82      7.60 o 
   3  13  12       91.78       95.96     14.15 o 
   4  13  12        3.98        2.10      8.63 o 
   2  -2  13       38.35       39.61     11.30 o 
   3  -2  13       16.36       14.37     10.06 o 
   0  -1  13        5.38       22.91     10.34 o 
   1  -1  13      148.78      142.55     16.31 o 
   2  -1  13        1.41       13.55      8.74 o 
   3  -1  13        6.59       19.31      9.55 o 
   4  -1  13       11.94       27.44      8.77 o 
   5  -1  13        5.93        9.80      8.82 o 
  -1   0  13        1.30        5.33      8.89 o 
   0   0  13        9.57       21.07      9.78 o 
   1   0  13        1.15       21.71      8.84 o 
   2   0  13       47.10       59.16     11.35 o 
   3   0  13        7.73        0.96      7.36 o 
   4   0  13       54.49       61.89      7.91 o 
   5   0  13       16.52       18.46     14.47 o 
   6   0  13        4.56       -5.63      7.94 o 
  -2   1  13       13.94       23.91     10.23 o 
  -1   1  13        0.16       15.26      8.82 o 
   0   1  13       13.85       23.89      8.48 o 
   1   1  13        4.23       10.86      6.98 o 
   2   1  13       54.40       45.84      9.59 o 
   3   1  13        0.65       11.08      5.25 o 
   4   1  13       56.64       49.55      7.36 o 
   5   1  13       22.30       36.61      6.72 o 
   6   1  13        3.50        9.57      7.64 o 
  -2   2  13        0.43       24.49      8.86 o 
  -1   2  13        1.77       11.00      7.58 o 
   0   2  13        7.47       22.89      7.19 o 
   1   2  13       37.75       46.16     10.08 o 
   2   2  13        1.58        3.90      6.55 o 
   3   2  13      104.76      100.61      9.16 o 
   4   2  13        0.38        6.69      5.36 o 
   5   2  13       10.67       12.02      6.68 o 
   6   2  13        0.07       13.25      6.01 o 
   7   2  13       55.38       61.45     11.16 o 
  -2   3  13        0.14       12.01      7.21 o 
  -1   3  13       55.07       69.20     11.05 o 
   0   3  13        3.07       17.04      7.47 o 
   1   3  13        2.89        3.49      6.51 o 
   2   3  13       43.18       49.65      6.41 o 
   3   3  13       20.65       24.61      5.70 o 
   4   3  13        7.37        1.08      4.91 o 
   5   3  13        0.34        8.43      7.41 o 
   6   3  13       14.04       37.15      9.80 o 
   7   3  13       44.60       57.98     11.97 o 
  -3   4  13        9.00       24.38      7.84 o 
  -2   4  13        3.20        6.92      7.30 o 
  -1   4  13       18.54       26.85      8.69 o 
   0   4  13        0.14        6.47      6.21 o 
   1   4  13        0.02        0.99      4.45 o 
   2   4  13       24.40       35.50      9.59 o 
   3   4  13        0.31       11.32      7.36 o 
   4   4  13        0.15       13.36      7.69 o 
   5   4  13       36.19       50.74     11.37 o 
   6   4  13        2.09        8.20      8.24 o 
   7   4  13        2.11       18.93      9.19 o 
   0   5  13      294.98      226.13     14.34 o 
   1   5  13       60.62       51.98      9.68 o 
   2   5  13        1.55       14.43      7.21 o 
   3   5  13        4.02       12.42      7.58 o 
   4   5  13       28.21       51.10     10.55 o 
   5   5  13        3.32       12.23      8.26 o 
   6   5  13      134.79      133.15     13.53 o 
   7   5  13      142.40      135.29     16.19 o 
  -2   6  13        0.04       18.33      4.60 o 
  -1   6  13        2.84        1.41      3.72 o 
   0   6  13       67.82       68.64     11.15 o 
   1   6  13        1.93       13.51      6.14 o 
   2   6  13       23.88       26.33      8.13 o 
   3   6  13      115.62      124.99     15.57 o 
   4   6  13       43.13       50.14     11.35 o 
   5   6  13        0.05        7.41      8.03 o 
   6   6  13       18.63       24.79      9.53 o 
   7   6  13        1.05        2.14      8.63 o 
  -3   7  13        9.07       30.29      6.10 o 
  -2   7  13       12.99       17.64      5.09 o 
  -1   7  13        0.03        6.06      5.67 o 
   0   7  13        1.14        4.82      5.54 o 
   1   7  13        5.88       14.39      6.49 o 
   2   7  13        3.43       14.47      6.94 o 
   3   7  13       33.16       32.69      9.31 o 
   4   7  13       54.57       41.39     10.75 o 
   5   7  13       56.77       56.44     11.82 o 
   6   7  13        0.80        2.18      8.33 o 
   7   7  13       82.38      106.25     16.06 o 
  -2   8  13        0.36       11.26      4.99 o 
  -1   8  13        1.42        6.25      6.14 o 
   0   8  13       15.90       17.68      6.62 o 
   1   8  13       27.68       48.62      9.95 o 
   2   8  13        1.57        9.27      6.00 o 
   3   8  13       22.50       23.40      8.93 o 
   4   8  13        0.06       10.02      8.18 o 
   5   8  13        3.93        4.77      8.07 o 
   6   8  13        5.96        4.78      8.84 o 
   7   8  13       19.53       14.88     10.32 o 
  -2   9  13        9.11       32.89      8.03 o 
  -1   9  13        0.21        3.42      4.92 o 
   0   9  13       18.25       24.92      7.75 o 
   1   9  13        3.85        8.44      6.04 o 
   2   9  13      107.52      111.37     14.99 o 
   3   9  13       19.43       27.00      8.50 o 
   4   9  13        8.56       23.36      8.29 o 
   5   9  13        1.00       -0.54      7.84 o 
   6   9  13        0.57       -1.28      8.61 o 
   7   9  13       22.35       16.57     11.71 o 
  -1  10  13       35.31       41.96      9.23 o 
   0  10  13        7.31       18.28      7.47 o 
   1  10  13      120.77      129.96     12.61 o 
   2  10  13       45.76       50.46      9.68 o 
   3  10  13       19.90       33.48      8.78 o 
   4  10  13        3.93       -3.06      6.10 o 
   5  10  13        7.07       17.94      9.06 o 
   6  10  13        9.55        4.62      9.65 o 
   0  11  13       18.08       22.67      7.73 o 
   1  11  13       59.23       59.95     10.70 o 
   2  11  13        7.65       13.53      7.39 o 
   3  11  13       15.96        8.43      7.02 o 
   4  11  13       42.92       48.34     11.67 o 
   5  11  13       10.12       14.39      8.71 o 
   6  11  13       18.16       15.61     11.18 o 
   0  12  13       18.08       12.59      6.29 o 
   1  12  13        3.94       19.98      7.34 o 
   2  12  13       16.28       20.87      8.16 o 
   3  12  13       67.62       96.98     14.11 o 
   4  12  13       90.58       93.65     14.66 o 
   5  12  13       30.83       37.62     10.86 o 
   2  13  13       14.84       12.31      6.61 o 
   3  13  13      167.67      180.61     15.82 o 
   2   0  14       89.58       92.28     13.60 o 
   3   0  14        9.00       16.85      5.70 o 
   4   0  14        2.80        5.99      6.31 o 
   0   1  14        1.76       10.70      8.41 o 
   1   1  14       12.42       24.53      9.55 o 
   2   1  14       57.98       54.23     11.03 o 
   3   1  14        0.94       17.66     10.54 o 
   4   1  14        7.50       14.69      6.08 o 
   5   1  14        3.83       -2.14     10.86 o 
   0   2  14       22.96       41.51     10.10 o 
   1   2  14       11.78       15.05      7.71 o 
   2   2  14       10.65       16.37      6.13 o 
   3   2  14        6.13       12.92      5.42 o 
   4   2  14       48.46       65.02     18.26 o 
   5   2  14       21.36       37.37      7.22 o 
   6   2  14       43.59       41.17     11.20 o 
  -1   3  14        0.46       -2.50      7.45 o 
   0   3  14       19.05       30.49      9.16 o 
   1   3  14        2.73       24.88      8.44 o 
   2   3  14        1.82        5.58      7.73 o 
   3   3  14       26.54       26.05      9.01 o 
   4   3  14        0.29       -0.71      7.47 o 
   5   3  14        8.60        8.44      8.07 o 
   6   3  14       28.35       33.85     11.33 o 
   1   4  14        8.64        8.58      5.35 o 
   2   4  14        0.04       12.67      7.51 o 
   3   4  14        9.46       21.80      9.34 o 
   4   4  14       11.81       16.10      9.23 o 
   5   4  14       12.89       19.85     10.17 o 
   6   4  14       64.73       77.31     13.87 o 
   0   5  14       64.00       64.46      9.44 o 
   1   5  14       37.04       50.36      9.55 o 
   2   5  14        9.06       15.41      8.26 o 
   3   5  14       25.72       39.59     10.53 o 
   4   5  14        0.01       -3.30      7.00 o 
   5   5  14        0.00        8.20      9.25 o 
   6   5  14        1.66        3.68      8.46 o 
   7   5  14      200.95      213.62     17.56 o 
  -2   6  14        1.93        9.65      3.96 o 
  -1   6  14       12.47       14.88      5.12 o 
   0   6  14      118.36      129.51     11.52 o 
   1   6  14      138.55      127.60     12.18 o 
   2   6  14       22.16       30.87      8.67 o 
   3   6  14      149.47      134.58     16.83 o 
   4   6  14       23.89       39.67     10.75 o 
   5   6  14       10.30       -3.73      8.48 o 
   6   6  14       11.58       23.70     10.02 o 
   7   6  14        6.52       13.53      9.33 o 
  -2   7  14        1.17       14.35      4.99 o 
  -1   7  14        0.14        8.65      4.95 o 
   0   7  14        0.56        8.52      5.50 o 
   1   7  14       23.38       31.43      8.50 o 
   2   7  14       29.36       43.06     10.06 o 
   3   7  14      120.86      129.83     16.48 o 
   4   7  14       42.25       59.80     13.81 o 
   5   7  14        5.15        2.44      7.79 o 
   6   7  14       24.36       40.87     11.48 o 
   7   7  14       60.18       77.08     14.66 o 
  -1   8  14        1.34       18.78      6.12 o 
   0   8  14        9.43       23.23      7.99 o 
   1   8  14       25.73       43.27      9.74 o 
   2   8  14        5.31       13.45      6.98 o 
   3   8  14        4.87       10.98      7.39 o 
   4   8  14      110.81      126.17     16.91 o 
   5   8  14        2.12        1.41      7.92 o 
   6   8  14        3.33       16.59      9.70 o 
  -1   9  14       12.38       26.76      6.76 o 
   0   9  14       25.25       34.88      9.18 o 
   1   9  14       80.67       70.82     12.52 o 
   2   9  14        4.98        6.38      6.59 o 
   3   9  14        3.98        8.37      7.36 o 
   4   9  14       12.40       19.57      8.18 o 
   5   9  14        1.18        9.93      8.86 o 
   6   9  14        6.82       13.45     10.21 o 
  -1  10  14        0.00        9.06      6.04 o 
   0  10  14       12.66       20.38      7.69 o 
   1  10  14        4.37       12.80      7.86 o 
   2  10  14        0.33        5.55      6.81 o 
   3  10  14        3.49        7.45      7.17 o 
   4  10  14        9.39       18.67      8.33 o 
   5  10  14        1.01        3.34      7.92 o 
   6  10  14       23.43       10.98     10.55 o 
   0  11  14        7.35       10.21      6.87 o 
   1  11  14       34.09       41.32      9.40 o 
   2  11  14        0.13       11.56      6.77 o 
   3  11  14        3.04       12.48      7.24 o 
   4  11  14        0.00        3.38      7.30 o 
   5  11  14       10.56       14.35      8.80 o 
   2  12  14       16.16       20.70      7.75 o 
   3  12  14       40.84       53.85     11.84 o 
   3   2  15       30.60       27.29      7.96 o 
   1   3  15       16.49       26.72      6.94 o 
   2   3  15        0.87       20.55      7.62 o 
   3   3  15       70.14       79.99     12.52 o 
   4   3  15        9.27       23.14      9.23 o 
   1   4  15       71.41       56.58      9.03 o 
   2   4  15        2.21       25.59      8.14 o 
   3   4  15       30.82       39.65      9.81 o 
   4   4  15       24.48       48.15     11.15 o 
   5   4  15       33.49       51.92     11.47 o 
   0   5  15       77.55       87.14     11.01 o 
   1   5  15       24.92       22.37      6.70 o 
   2   5  15        0.00       10.55      7.71 o 
   3   5  15        3.49        2.16      7.94 o 
   4   5  15        0.13        7.36      8.14 o 
   5   5  15       19.72       39.03     11.95 o 
   0   6  15      296.84      230.92     14.99 o 
   1   6  15       33.50       47.46      9.57 o 
   2   6  15        7.50       17.36      7.24 o 
   3   6  15       16.12       27.45      9.40 o 
   4   6  15        0.07        4.90      8.01 o 
   5   6  15        0.12        9.36      9.42 o 
   6   6  15        0.38       19.35     10.30 o 
   0   7  15      142.92      130.36     11.63 o 
   1   7  15       90.43      103.45     14.56 o 
   2   7  15        1.60       12.27      6.79 o 
   3   7  15        3.40       15.80      8.63 o 
   4   7  15       10.72       12.44      9.33 o 
   5   7  15        2.66        1.01      8.82 o 
   0   8  15        2.80       12.52      5.99 o 
   1   8  15       74.58       97.31     14.67 o 
   2   8  15       13.34       27.43      8.73 o 
   3   8  15       67.50       62.77     12.72 o 
   4   8  15       39.89       49.05     12.80 o 
   5   8  15        2.96        9.51      9.06 o 
   1   9  15        4.93       13.14      6.77 o 
   2   9  15       24.90       32.59     10.19 o 
   3   9  15       24.00        9.21      8.35 o 
   4   9  15        0.05       -1.54      6.92 o 
   5   9  15        0.04       -0.30      8.52 o 
   1  10  15       11.63       21.67      8.14 o 
   2  10  15        8.91       21.19      8.43 o 
   3  10  15        0.98       17.47      8.20 o 
   4  10  15        0.21       15.56      7.81 o 
                                                 
